# Supplementary material for: Amalgam plays a dual role in controlling the number of leg muscle progenitors and regulating their interactions with the developing Drosophila tendon
Source: PLoS Biol. 2024 Oct 7;22(10):e3002842. doi: 10.1371/journal.pbio.3002842 (PMC11486429; doi:10.1371/journal.pbio.3002842)
Supplement: S1 Data — (XLSX) [file pbio.3002842.s006.xlsx]

## Sheet: GFP_vs_Input
Symbol	FBgn	GFP1	GFP2	GFP3	input1	input2	input3	baseMean	log2FoldChange	FC	lfcSE	stat	pvalue	padj
Sgs4	FBgn0003374	0	0	0	0	0	32.5217728377903	331.231	-25.9368	1.55682e-08	3.90692	-6.63868	NA	NA
Sgs5	FBgn0003375	0	0	0	0	0	36.8699423090611	250.87	-25.558	2.02429e-08	3.41104	-7.49272	NA	NA
CG15404	FBgn0031512	0	0	0	0	0	48.7809368876124	244.239	-25.5162	2.08388e-08	3.42253	-7.45535	NA	NA
CG13460	FBgn0036471	0	0	0	0	0	31.6725202228967	229.399	-25.4361	2.20272e-08	3.44973	-7.37337	NA	NA
CG7587	FBgn0038523	0	0	0	0	0	36.3565179736857	213.926	-25.3402	2.35413e-08	3.48103	-7.27951	NA	NA
CG13135	FBgn0032184	0	0	0	0	0	29.9505784986347	206.032	-25.2891	2.43901e-08	3.49863	-7.22829	NA	NA
CG14852	FBgn0038242	0	0	0	0	0	21.469673796011	134.829	-24.7048	3.65684e-08	3.72256	-6.63652	NA	NA
CG31698	FBgn0051698	0	0	0	0	0	21.759823629151	132.461	-24.6875	3.7011e-08	3.73307	-6.61319	NA	NA
Eig71Ec	FBgn0004590	0	0	0	0	0	18.1059318356672	123.777	-24.5936	3.9499e-08	3.7742	-6.51624	NA	NA
CG12310	FBgn0036467	0	0	0	0	0	20.9422855595113	121.883	-24.5726	4.0078e-08	3.78377	-6.49422	NA	NA
CG13560	FBgn0034899	0	0	0	0	0	10.7866233816404	105.937	-24.3827	4.57161e-08	3.87532	-6.29179	NA	NA
Oatp26F	FBgn0051634	0	0	0	0	0	3.11257307329678	80.5184	-24.0096	5.92089e-08	3.90742	-6.14462	NA	NA
Trissin	FBgn0038343	0	0	0	0	13.514149272125	0	79.6636	-23.9925	5.99151e-08	3.90743	-6.14023	NA	NA
Lsp1alpha	FBgn0002562	0	0	0	4.66827348241318	0	0	131.101	-23.9471	6.18314e-08	3.77392	-6.34542	NA	NA
CG17362	FBgn0036393	0	0	0	0	0	11.8580446566689	71.6772	-23.7151	7.26188e-08	3.9075	-6.06912	NA	NA
CG5928	FBgn0029836	0	0	0	4.75051185151481	0	0	62.9696	-23.6728	7.47807e-08	3.9076	-6.05813	NA	NA
CG14850	FBgn0038239	0	0	0	0	0	10.0811934334899	63.3096	-23.6066	7.82909e-08	3.9076	-6.0412	NA	NA
CG13795	FBgn0031937	0	0	0	2.22015586943987	0	0	59.3566	-23.5932	7.90207e-08	3.90765	-6.03769	NA	NA
CG43125	FBgn0262588	0	0	0	7.01631867834498	0	0	58.3243	-23.5703	8.02869e-08	3.90767	-6.0318	NA	NA
NimB1	FBgn0027929	0	0	0	4.39781373045031	0	0	60.647	-23.569	8.03575e-08	3.90763	-6.03153	NA	NA
TyrR	FBgn0038542	0	0	0	0	0	0.99170065242749	58.2575	-23.5673	8.04535e-08	3.90767	-6.03103	NA	NA
CG8087	FBgn0038241	0	0	0	0	0	18.7291910718345	96.78	-23.5637	8.06553e-08	3.90731	-6.03066	NA	NA
CG44956	FBgn0266261	0	0	0	0	0	7.33646551414175	54.942	-23.4892	8.49299e-08	3.90772	-6.01096	NA	NA
CG43740	FBgn0263997	0	0	0	0	2.67858722006629	0	53.8172	-23.4616	8.65667e-08	3.90774	-6.00388	NA	NA
LysX	FBgn0004431	0	0	0	8.42575851829212	0	0	50.8402	-23.3811	9.15351e-08	3.9078	-5.98319	NA	NA
gammaSnap2	FBgn0266721	0	0	0	0	4.49188862211558	0	48.1522	-23.3077	9.63117e-08	3.90786	-5.96432	NA	NA
CG34193	FBgn0085222	0	0	0	1.89216165367344	0	0	47.2272	-23.2823	9.80254e-08	3.90788	-5.95778	NA	NA
CG1552	FBgn0030258	0	0	0	3.95972721938088	0	0	44.9046	-23.2143	1.02756e-07	3.90794	-5.94029	NA	NA
CG13247	FBgn0036979	0	0	0	0	3.20802545931382	0	44.7886	-23.2121	1.0291e-07	3.90794	-5.93973	NA	NA
mir-283	FBgn0262426	0	0	0	39.5608609090329	0	0	42.3239	-23.1344	1.08604e-07	3.90801	-5.91975	NA	NA
CG6255	FBgn0038708	0	0	0	3.12698765089465	0	0	39.7431	-23.0429	1.1572e-07	3.90809	-5.8962	NA	NA
Rpt6R	FBgn0039788	0	0	0	2.55414453501647	0	0	39.4851	-23.0356	1.16305e-07	3.9081	-5.89432	NA	NA
CG13461	FBgn0036468	0	0	0	0	0	6.56170945769143	39.3119	-23.0351	1.16347e-07	3.9081	-5.89418	NA	NA
TkR86C	FBgn0004841	0	0	0	0	1.10383955150294	0	38.0615	-22.9911	1.19943e-07	3.90815	-5.88287	NA	NA
CG15375	FBgn0029694	0	0	0	2.68245067733287	0	0	35.3559	-22.8868	1.28944e-07	3.90825	-5.856	NA	NA
CG30371	FBgn0050371	0	0	0	0	0	2.68633714781016	36.1544	-22.8807	1.29486e-07	3.90822	-5.85451	NA	NA
CG4752	FBgn0034733	0	0	0	0.821190677924918	0	0	35.0978	-22.8763	1.2988e-07	3.90827	-5.85332	NA	NA
	FBgn0028904	0	0	0	0	0	1.45071351974554	36.628	-22.8642	1.30975e-07	3.9082	-5.85031	NA	NA
Proc-R	FBgn0029723	0	0	0	0.84875379095712	0	0	34.3236	-22.8457	1.32667e-07	3.9083	-5.84543	NA	NA
CG12477	FBgn0036809	0	0	0	2.40314479521047	0	0	34.0655	-22.8355	1.33604e-07	3.90831	-5.84281	NA	NA
CG15615	FBgn0034159	0	0	0	0	0	2.2203012714428	33.944	-22.8339	1.33757e-07	3.90831	-5.84239	NA	NA
Sgs1	FBgn0003372	0	0	0	0	0	0.792035124617078	33.4704	-22.8083	1.36152e-07	3.90834	-5.8358	NA	NA
CG14062	FBgn0039592	0	0	0	0	0	2.6513040188453	33.4704	-22.8083	1.36152e-07	3.90834	-5.8358	NA	NA
CG34185	FBgn0085214	0	0	0	6.86150433110598	0	0	33.0333	-22.7944	1.37467e-07	3.90836	-5.83222	NA	NA
CG34452	FBgn0085481	0	0	0	2.38062987586561	0	0	33.0333	-22.7944	1.37467e-07	3.90836	-5.83222	NA	NA
e	FBgn0000527	0	0	0	0	0.974301440026919	0	32.7506	-22.7832	1.38539e-07	3.90837	-5.82933	NA	NA
Pif1A	FBgn0261015	0	0	0	0	0.308637384649461	0	32.5736	-22.7757	1.39266e-07	3.90838	-5.82739	NA	NA
CG32117	FBgn0052117	0	0	0	3.86204828039339	0	0	32.5171	-22.7733	1.39493e-07	3.90838	-5.82678	NA	NA
CG13454	FBgn0036503	0	0	0	5.75440748188083	0	0	32.259	-22.7626	1.40533e-07	3.9084	-5.82402	NA	NA
can	FBgn0011569	0	0	0	0	0	0.999475666650946	31.5759	-22.7336	1.43388e-07	3.90843	-5.81655	NA	NA
CR44512	FBgn0265705	0	0	0	4.0369576022132	0	0	31.4848	-22.7297	1.43776e-07	3.90844	-5.81554	NA	NA
CR45583	FBgn0267143	0	0	0	3.25546691594405	0	0	31.4848	-22.7297	1.43776e-07	3.90844	-5.81554	NA	NA
CG14265	FBgn0040393	0	0	0	0	0	5.27234180503078	31.418	-22.7268	1.44061e-07	3.90844	-5.81481	NA	NA
Dhc98D	FBgn0013813	0	0	0	0.181839131835249	0	0	30.9687	-22.7071	1.46045e-07	3.90847	-5.80972	NA	NA
Pig1	FBgn0003086	0	0	0	0	0	4.19191682717078	30.9443	-22.7064	1.46109e-07	3.90847	-5.80956	NA	NA
CR44595	FBgn0265806	0	0	0	0	2.50586122679762	0	30.8032	-22.7004	1.46723e-07	3.90847	-5.808	NA	NA
Ac76E	FBgn0004852	0	0	0	0	0.538099102367072	0	30.6262	-22.6927	1.47513e-07	3.90848	-5.806	NA	NA
CG14664	FBgn0040682	0	0	0	2.01020634700371	0	0	30.1945	-22.6722	1.49616e-07	3.90851	-5.80074	NA	NA
DCX-EMAP	FBgn0259099	0	0	0	0	0.582290467729225	0	30.0951	-22.6691	1.49946e-07	3.90851	-5.79992	NA	NA
Tsp42Ec	FBgn0033124	0	0	0	2.72995827807723	0	0	29.9364	-22.6604	1.50851e-07	3.90852	-5.79768	NA	NA
FASN3	FBgn0040001	0	0	0	0.378391782965403	0	0	29.9364	-22.6604	1.50851e-07	3.90852	-5.79768	NA	NA
CG5561	FBgn0031333	0	0	0	2.54269913736491	0	0	29.6783	-22.6504	1.51896e-07	3.90854	-5.79511	NA	NA
CG12481	FBgn0030542	0	0	0	0	0	4.66018680571618	29.3655	-22.6359	1.5343e-07	3.90856	-5.79137	NA	NA
CG3699	FBgn0040349	0	0	0	0	3.23451883148273	0	29.0329	-22.62	1.55127e-07	3.90858	-5.78728	NA	NA
CG18599	FBgn0038592	0	0	0	0	0	1.4621430719613	28.8919	-22.6137	1.55807e-07	3.90859	-5.78566	NA	NA
CG10175	FBgn0039084	0	0	0	0	0.670115273196611	0	28.8559	-22.6116	1.56033e-07	3.90859	-5.78512	NA	NA
CG12715	FBgn0030443	0	0	0	0	0	1.27471333445393	28.734	-22.6062	1.56619e-07	3.9086	-5.78372	NA	NA
CG15485	FBgn0032442	0	0	0	1.08536475646896	0	0	28.646	-22.6008	1.57207e-07	3.9086	-5.78233	NA	NA
CR44391	FBgn0265541	0	0	0	3.66292045719416	0	0	28.646	-22.6008	1.57207e-07	3.9086	-5.78233	NA	NA
CG3746	FBgn0034755	0	0	0	3.76477951693179	0	0	27.8718	-22.5636	1.61322e-07	3.90865	-5.77272	NA	NA
Cpr76Bd	FBgn0036881	0	0	0	0.575740867561724	0	0	27.8718	-22.5636	1.61322e-07	3.90865	-5.77272	NA	NA
Teh3	FBgn0040697	0	0	0	0	0	1.60040883575877	27.1552	-22.5306	1.65046e-07	3.9087	-5.76422	NA	NA
CG6034	FBgn0036750	0	0	0	0	1.47043764789512	0	26.5545	-22.5021	1.68345e-07	3.90875	-5.75685	NA	NA
Pph13	FBgn0023489	0	0	0	1.29594153860026	0	0	26.0653	-22.4753	1.71504e-07	3.90879	-5.74993	NA	NA
St3	FBgn0265052	0	0	0	0	0	1.0374170979333	25.2607	-22.4328	1.7663e-07	3.90885	-5.73897	NA	NA
CG13972	FBgn0039522	0	0	0	0	1.73212533382935	0	24.9613	-22.4173	1.78531e-07	3.90887	-5.73498	NA	NA
CG13643	FBgn0040601	0	0	0	0.734545559197456	0	0	25.8072	-22.395	1.81317e-07	3.90881	-5.72937	NA	NA
CG4213	FBgn0031251	0	0	0	0	0	0.512312390799727	24.3134	-22.3819	1.82967e-07	3.90893	-5.72584	NA	NA
Victoria	FBgn0053117	0	0	0	4.34389417513444	0	0	24.2588	-22.3782	1.83443e-07	3.90894	-5.72487	NA	NA
CG3565	FBgn0035034	0	0	0	0	2.50326607305885	0	24.0761	-22.37	1.84488e-07	3.90895	-5.72276	NA	NA
tobi	FBgn0261575	0	0	0	0	1.06959895422049	0	24.0761	-22.37	1.84488e-07	3.90895	-5.72276	NA	NA
ms(3)76Ca	FBgn0036905	0	0	0	1.5579455861803	0	0	23.4846	-22.3327	1.89314e-07	3.90901	-5.71314	NA	NA
CG42529	FBgn0260434	0	0	0	1.5579455861803	0	0	23.4846	-22.3327	1.89314e-07	3.90901	-5.71314	NA	NA
Kua	FBgn0032850	0	0	0	0	0.878265741732739	0	23.368	-22.3287	1.89842e-07	3.90902	-5.7121	NA	NA
CG8785	FBgn0033760	0	0	0	0	0.990269335172076	0	23.191	-22.3182	1.91225e-07	3.90903	-5.7094	NA	NA
CR44971	FBgn0266306	0	0	0	6.8703254897595	0	0	23.2265	-22.3177	1.91294e-07	3.90903	-5.70927	NA	NA
CG34115	FBgn0083951	0	0	0	5.1361253076554	0	0	22.9684	-22.3025	1.93317e-07	3.90906	-5.70535	NA	NA
Tektin-C	FBgn0035638	0	0	0	0	1.30158836871731	0	22.8369	-22.2975	1.9399e-07	3.90907	-5.70405	NA	NA
CG34297	FBgn0085326	0	0	0	2.75685441874794	0	0	22.7104	-22.2872	1.95377e-07	3.90908	-5.7014	NA	NA
wat	FBgn0039620	0	0	0	0	0.931423746569365	0	22.6599	-22.287	1.95406e-07	3.90909	-5.70134	NA	NA
edin	FBgn0052185	0	0	0	0	4.99171086627337	0	22.4828	-22.2764	1.96845e-07	3.90911	-5.6986	NA	NA
CR44275	FBgn0265302	0	0	0	0	1.40007346748907	0	22.4828	-22.2764	1.96845e-07	3.90911	-5.6986	NA	NA
CG17300	FBgn0036345	0	0	0	0	0	2.99789794988608	22.4189	-22.2728	1.9734e-07	3.90911	-5.69767	NA	NA
CG17599	FBgn0031196	0	0	0	0	0	1.37824051695251	25.8922	-22.2673	1.98093e-07	3.9088	-5.69672	NA	NA
spok	FBgn0086917	0	0	0	0	1.17058043277068	0	22.1288	-22.255	1.99794e-07	3.90914	-5.69306	NA	NA
CG5549	FBgn0034911	0	0	0	0	0.322570083274352	0	21.9517	-22.2441	2.01305e-07	3.90916	-5.69025	NA	NA
tRNA:Ser-AGA-2-3	FBgn0011985	0	0	0	25.0050057798022	0	0	21.9361	-22.2405	2.01804e-07	3.90917	-5.68933	NA	NA
CG9864	FBgn0034490	0	0	0	0	1.16105018523132	0	21.7747	-22.2332	2.02841e-07	3.90918	-5.68742	NA	NA
CR43453	FBgn0263407	0	0	0	2.55844444164108	0	0	21.6781	-22.2246	2.04048e-07	3.90919	-5.68521	NA	NA
ATPsynbetaL	FBgn0036568	0	0	0	0	0	0.978501895601014	21.3137	-22.2045	2.06908e-07	3.90923	-5.68002	NA	NA
CR45514	FBgn0267070	0	0	0	3.00141408492719	0	0	20.9039	-22.1758	2.11068e-07	3.90928	-5.67259	NA	NA
Capa	FBgn0039722	0	0	0	0	2.80947388449248	0	20.8896	-22.1755	2.11107e-07	3.90928	-5.67253	NA	NA
CG13285	FBgn0035611	0	0	0	1.57277758200779	0	0	20.6458	-22.1601	2.13376e-07	3.90932	-5.66854	NA	NA
gskt	FBgn0046332	0	0	0	1.08905084262052	0	0	20.6458	-22.1601	2.13376e-07	3.90932	-5.66854	NA	NA
FucTC	FBgn0044872	0	0	0	0	0	0.958742412970094	20.5243	-22.152	2.14579e-07	3.90933	-5.66645	NA	NA
CG7568	FBgn0039673	0	0	0	0	1.58059135871167	0	34.3439	-22.1355	2.17041e-07	3.9083	-5.66373	NA	NA
CG13026	FBgn0036656	0	0	0	0	0	1.29938122675105	19.8928	-22.1101	2.20899e-07	3.90941	-5.65561	NA	NA
CG43338	FBgn0263079	0	0	0	0	0	0.653343125608135	19.8928	-22.1101	2.20899e-07	3.90941	-5.65561	NA	NA
CR44851	FBgn0266145	0	0	0	2.25222136175354	0	0	19.6135	-22.09	2.23998e-07	3.90945	-5.65041	1.60062e-08	2.30858e-07
OdsH	FBgn0026058	0	0	0	0	0	1.40817902313922	19.4192	-22.0777	2.25921e-07	3.90947	-5.64723	NA	NA
Obp83ef	FBgn0046876	0	0	0	0	0	1.96545059508562	18.9455	-22.0454	2.31038e-07	3.90954	-5.63886	NA	NA
CG31139	FBgn0051139	0	0	0	1.34218045729821	0	0	18.8393	-22.0335	2.32942e-07	3.90956	-5.63581	1.74241e-08	2.48706e-07
snoRNA:Or-CD1	FBgn0086027	0	0	0	16.6126486790118	0	0	18.8393	-22.0335	2.32942e-07	3.90956	-5.63581	1.74241e-08	2.48706e-07
Cpr31A	FBgn0053302	0	0	0	0	0	1.41688890946781	18.6298	-22.0229	2.34672e-07	3.90959	-5.63304	NA	NA
Ir94e	FBgn0259194	0	0	0	0	0.946333945943829	0	18.5882	-22.0195	2.3521e-07	3.9096	-5.63218	NA	NA
shd	FBgn0003388	0	0	0	0	0.570597413711944	0	18.4111	-21.9931	2.39566e-07	3.90962	-5.62537	NA	NA
CR45758	FBgn0267322	0	0	0	0	0	2.27649179548517	17.9982	-21.9763	2.42375e-07	3.90969	-5.62098	NA	NA
snoRNA:Me28S-A2634a	FBgn0082946	0	0	0	0	22.8942441748258	0	17.88	-21.9636	2.44517e-07	3.90971	-5.6177	NA	NA
CG7299	FBgn0032282	0	0	0	1.66869621480674	0	0	17.5489	-21.9391	2.48701e-07	3.90977	-5.61135	2.0075e-08	2.84023e-07
CR46101	FBgn0267770	0	0	0	0	1.85735280585827	0	17.526	-21.9377	2.48934e-07	3.90977	-5.61101	NA	NA
Tk	FBgn0037976	0	0	0	0	0	1.0105216916775	17.5246	-21.9358	2.49262e-07	3.90977	-5.61052	NA	NA
CR44766	FBgn0265987	0	0	0	0	0	2.43758283066851	17.5246	-21.9358	2.49262e-07	3.90977	-5.61052	NA	NA
CR44506	FBgn0265699	0	0	0	0	0	0.322870563182062	17.2088	-21.9136	2.53131e-07	3.90982	-5.60476	NA	NA
snoRNA:Psi28S-3378	FBgn0082963	0	0	0	0	10.700603498478	0	17.1719	-21.9038	2.5485e-07	3.90983	-5.60225	NA	NA
cona	FBgn0038612	0	0	0	0	0	1.85972448956235	17.051	-21.9031	2.54974e-07	3.90985	-5.60204	NA	NA
CG13324	FBgn0033789	0	0	0	0	3.07631286649003	0	16.8179	-21.8806	2.58992e-07	3.90989	-5.59621	NA	NA
CG13437	FBgn0034541	0	0	0	0	0	2.0003444643462	16.7352	-21.8707	2.60778e-07	3.90991	-5.59366	NA	NA
CG31928	FBgn0051928	0	0	0	0	0.993896836919335	0	16.6408	-21.866	2.61627e-07	3.90993	-5.59243	NA	NA
Gba1b	FBgn0051414	0	0	0	0.650841969308266	0	0	16.2586	-21.8337	2.67556e-07	3.91	-5.58405	2.34984e-08	3.28603e-07
CG30487	FBgn0050487	0	0	0	0	2.0684156247058	0	16.1097	-21.8261	2.68954e-07	3.91003	-5.58209	NA	NA
CG43315	FBgn0263020	0	0	0	0	0	2.54693796657584	16.1037	-21.8256	2.69054e-07	3.91003	-5.58195	NA	NA
CG11400	FBgn0034198	0	0	0	1.2289182597952	0	0	16.0005	-21.8136	2.71309e-07	3.91006	-5.57883	2.42136e-08	3.37626e-07
CG30098	FBgn0050098	0	0	0	0	1.8408643384279	0	15.9327	-21.8066	2.72616e-07	3.91007	-5.57705	NA	NA
Cpr30B	FBgn0032125	0	0	0	2.06957953024854	0	0	15.7424	-21.7916	2.75462e-07	3.91011	-5.57315	2.50172e-08	3.47053e-07
CG34434	FBgn0250904	0	0	0	0.87017802838954	0	0	15.7424	-21.7916	2.75462e-07	3.91011	-5.57315	2.50172e-08	3.47053e-07
CG13796	FBgn0031939	0	0	0	0	0	0.528379227338886	15.63	-21.7829	2.77132e-07	3.91013	-5.5709	NA	NA
S-Lap7	FBgn0033868	0	0	0	0	0	0.688486599242234	15.63	-21.7829	2.77132e-07	3.91013	-5.5709	NA	NA
CG12637	FBgn0030224	0	0	0	0	1.4082829785231	0	15.5787	-21.7745	2.78758e-07	3.91014	-5.56872	NA	NA
Eig71Ef	FBgn0004593	0	0	0	0	0	3.44336025089029	15.4722	-21.7716	2.79313e-07	3.91016	-5.56795	NA	NA
Cyp6a23	FBgn0033978	0	0	0	0	0.817499872115409	0	15.4016	-21.7579	2.81986e-07	3.91018	-5.56442	NA	NA
CG31960	FBgn0051960	0	0	0	0	2.12961135324739	0	15.4016	-21.7579	2.81986e-07	3.91018	-5.56442	NA	NA
CG34027	FBgn0054027	0	0	0	0	0.315705542718253	0	15.4016	-21.7579	2.81986e-07	3.91018	-5.56442	NA	NA
mir-4968	FBgn0263569	0	0	0	0	0	9.23518740100528	15.3143	-21.757	2.82153e-07	3.9102	-5.56417	NA	NA
lush	FBgn0020277	0	0	0	1.45375494757776	0	0	15.2263	-21.7473	2.84052e-07	3.91022	-5.56166	2.67221e-08	3.66773e-07
CR44150	FBgn0264999	0	0	0	1.07983770385328	0	0	15.2263	-21.7473	2.84052e-07	3.91022	-5.56166	2.67221e-08	3.66773e-07
CG12866	FBgn0033955	0	0	0	0	0	0.493622574542759	15.1564	-21.7441	2.84689e-07	3.91023	-5.56082	NA	NA
	FBgn0036017	0	0	0	0	0.225911118663659	0	15.0476	-21.731	2.87282e-07	3.91026	-5.55744	NA	NA
CG43236	FBgn0262881	0	0	0	3.51533572239844	0	0	14.9682	-21.7238	2.88733e-07	3.91028	-5.55554	2.76748e-08	3.7839e-07
CG11529	FBgn0036264	0	0	0	0	1.12094782242121	0	14.8705	-21.7167	2.90147e-07	3.9103	-5.55372	NA	NA
CG5157	FBgn0036575	0	0	0	0	0.997828643074153	0	14.8705	-21.7167	2.90147e-07	3.9103	-5.55372	NA	NA
Ir7f	FBgn0259188	0	0	0	0	0.700945688251284	0	14.8705	-21.7167	2.90147e-07	3.9103	-5.55372	NA	NA
Or22a	FBgn0026398	0	0	0	0	0	0.97620145848101	14.8407	-21.7131	2.9088e-07	3.91031	-5.55278	NA	NA
Ahcy89E	FBgn0015011	0	0	0	0	0.697525634740807	0	14.6935	-21.6999	2.93554e-07	3.91034	-5.54935	NA	NA
CR46028	FBgn0267692	0	0	0	0	1.09088798634206	0	14.6935	-21.6999	2.93554e-07	3.91034	-5.54935	NA	NA
CG43886	FBgn0264478	0	0	0	0	0	3.91258719327179	14.5249	-21.6769	2.98261e-07	3.91038	-5.54342	NA	NA
CG14427	FBgn0029931	0	0	0	0	1.16270835459041	0	14.5165	-21.6732	2.99032e-07	3.91039	-5.54247	NA	NA
Cyp4d21	FBgn0031925	0	0	0	0	0.745129406813291	0	14.5165	-21.6732	2.99032e-07	3.91039	-5.54247	NA	NA
CR43717	FBgn0263870	0	0	0	0	2.39731563570142	0	14.5165	-21.6732	2.99032e-07	3.91039	-5.54247	NA	NA
CR44951	FBgn0266256	0	0	0	0	1.01715191139955	0	14.5165	-21.6732	2.99032e-07	3.91039	-5.54247	NA	NA
CG6421	FBgn0025827	0	0	0	0	0	2.23818416307868	14.367	-21.6717	2.99343e-07	3.91042	-5.54203	NA	NA
IM23	FBgn0034328	0	0	0	0	0	2.8694668757419	14.367	-21.6717	2.99343e-07	3.91042	-5.54203	NA	NA
CG4797	FBgn0034909	0	0	0	0	0	0.637659305720423	14.367	-21.6717	2.99343e-07	3.91042	-5.54203	NA	NA
pgant8	FBgn0036529	0	0	0	0.614305895946562	0	0	14.452	-21.6694	2.9981e-07	3.91041	-5.54148	2.99932e-08	4.07611e-07
CG43647	FBgn0263656	0	0	0	3.0631715763866	0	0	14.452	-21.6694	2.9981e-07	3.91041	-5.54148	2.99932e-08	4.07611e-07
lambdaTry	FBgn0043470	0	0	0	0	1.39053151240726	0	14.1624	-21.6518	3.035e-07	3.91048	-5.53687	NA	NA
CR44340	FBgn0265428	0	0	0	0	2.15952039120997	0	14.1624	-21.6518	3.035e-07	3.91048	-5.53687	NA	NA
CG3119	FBgn0031466	0	0	0	0	1.01101212282604	0	13.9854	-21.6341	3.07239e-07	3.91053	-5.53228	NA	NA
fest	FBgn0034435	0	0	0	0	0.402847049249326	0	13.9854	-21.6341	3.07239e-07	3.91053	-5.53228	NA	NA
CG7460	FBgn0036749	0	0	0	0	0.653292691061501	0	13.9854	-21.6341	3.07239e-07	3.91053	-5.53228	NA	NA
snoRNA:Or-aca1	FBgn0082925	0	0	0	0	9.68324944306714	0	13.9854	-21.6341	3.07239e-07	3.91053	-5.53228	NA	NA
CG14854	FBgn0038238	0	0	0	0	0	1.98098941389292	14.0513	-21.6339	3.07287e-07	3.91051	-5.53225	NA	NA
Mst98Cb	FBgn0004171	0	0	0	0	1.21077987787656	0	13.8084	-21.616	3.11135e-07	3.91057	-5.52757	NA	NA
CG34251	FBgn0085280	0	0	0	0	1.01230694103248	0	13.8084	-21.616	3.11135e-07	3.91057	-5.52757	NA	NA
CR43832	FBgn0264380	0	0	0	0	2.74615180812004	0	13.8084	-21.616	3.11135e-07	3.91057	-5.52757	NA	NA
CG11112	FBgn0033164	0	0	0	0	0	1.89923293635326	13.7355	-21.6102	3.12368e-07	3.91059	-5.52608	NA	NA
alphaKap4	FBgn0035657	0	0	0	0	0	0.850816080168858	13.7355	-21.6102	3.12368e-07	3.91059	-5.52608	NA	NA
CG14391	FBgn0038078	0	0	0	0	2.04820309417121	0	13.4543	-21.5951	3.15675e-07	3.91067	-5.52208	NA	NA
Acp76A	FBgn0015586	0	0	0	0	0	1.04443542759251	13.4197	-21.5758	3.19922e-07	3.91068	-5.51714	NA	NA
tRNA:Trp-CCA-2-3	FBgn0050206	0	0	0	0	0	17.4217631741473	13.4197	-21.5758	3.19922e-07	3.91068	-5.51714	NA	NA
Eig71Eg	FBgn0004594	0	0	0	0	0	3.07293996793391	13.5776	-21.544	3.27058e-07	3.91064	-5.50906	NA	NA
CG13116	FBgn0032139	0	0	0	0	0	1.39357806234554	14.9985	-21.5197	3.32594e-07	3.91027	-5.50339	NA	NA
CR44384	FBgn0265534	0	0	0	0	0	2.82080388474772	14.9985	-21.5197	3.32594e-07	3.91027	-5.50339	NA	NA
CG8952	FBgn0030688	0	0	0	0	1.41257652418932	0	13.6313	-21.1451	4.31209e-07	3.91062	-5.4071	NA	NA
CG13564	FBgn0034973	0	0	0	0	2.54828804963754	0	13.6313	-21.1451	4.31209e-07	3.91062	-5.4071	NA	NA
CG13056	FBgn0040794	0	0	0	0	3.16951249954918	0	13.6313	-21.1451	4.31209e-07	3.91062	-5.4071	NA	NA
CG43232	FBgn0262877	0	0	0	0	1.64618091061857	0	13.6313	-21.1451	4.31209e-07	3.91062	-5.4071	NA	NA
LysP	FBgn0004429	0	0	0	0	0	2.01562551271626	13.2619	-21.1347	4.34334e-07	3.91073	-5.40429	NA	NA
CR30409	FBgn0050409	0	0	0	0	0	1.37887618500612	13.2619	-21.1347	4.34334e-07	3.91073	-5.40429	NA	NA
CG42823	FBgn0262005	0	0	0	0	0	2.93402181107918	15.9458	-20.2328	8.11579e-07	3.91006	-5.17454	NA	NA
CG14186	FBgn0036935	0	0	0	2.91771006413485	23.0403412232987	16.3746067905564	1595.09	-14.348	4.79539e-05	1.42983	-10.0347	1.07252e-23	6.9924e-22
CG10713	FBgn0036360	0	0	0	6.79694079760369	18.4737105044758	30.4870744955643	1511.58	-14.2705	5.06011e-05	1.36086	-10.4864	9.97834e-26	7.52195e-24
amon	FBgn0023179	0	0	0	5.11340887867242	14.1425521340445	10.0353793044166	1250.66	-13.9971	6.11573e-05	1.31379	-10.654	1.67102e-26	1.34364e-24
7B2	FBgn0041707	0	0	0	31.7710661672781	28.4533271300993	36.7003242270723	1190.41	-13.9257	6.42592e-05	1.24509	-11.1845	4.854e-29	4.37722e-27
CG40498	FBgn0069969	0	0	0	5.49393631604994	13.0499102879565	10.4372177561278	1059.14	-13.7573	7.22151e-05	1.30726	-10.5238	6.71086e-26	5.22202e-24
Liprin-gamma	FBgn0034720	0	0	0	0.774438289267259	7.98906835748071	6.166862712768	905.517	-13.5312	8.44689e-05	1.51287	-8.94406	3.75145e-19	1.73195e-17
	FBgn0028906	0	0	0	3.44264675957448	8.55910282826881	8.60748493733876	888.339	-13.5037	8.6097e-05	1.33494	-10.1156	4.71177e-24	3.13544e-22
CG12239	FBgn0029810	0	0	0	5.35368655796121	24.181835591951	5.38517105270019	875.336	-13.4822	8.73857e-05	1.45695	-9.25376	2.1674e-20	1.1007e-18
CG43737	FBgn0263994	0	0	0	1.29132133046509	5.17027543305737	3.30340299024442	848.923	-13.4382	9.00973e-05	1.38653	-9.69197	3.26179e-22	1.90746e-20
igl	FBgn0013467	0	0	0	5.49298956188849	10.3949678112374	9.7446857134732	793.618	-13.341	9.63733e-05	1.30527	-10.2209	1.59871e-24	1.11782e-22
CG4702	FBgn0037992	0	0	0	11.490829975333	21.6963898015747	11.8644714803514	703.211	-13.1664	0.000108773	1.32179	-9.96101	2.25768e-23	1.45229e-21
Cbp53E	FBgn0004580	0	0	0	3.91530386540591	11.4160920463065	7.70549648425184	678.746	-13.1154	0.000112684	1.36477	-9.60998	7.25659e-22	4.02407e-20
CR45916	FBgn0267576	0	0	0	2.53106535430841	7.3609701246585	5.51598902610915	642.552	-13.0364	0.00011903	1.37073	-9.51058	1.89606e-21	1.02782e-19
CG15611	FBgn0034194	0	0	0	9.33905984520425	6.33106863184537	16.8965992332324	612.857	-12.968	0.000124807	1.36766	-9.48192	2.49638e-21	1.34567e-19
Sox15	FBgn0005613	0	0	0	3.59425555553004	7.02502156843382	4.56743406914664	593.192	-12.921	0.000128941	1.33149	-9.70418	2.89396e-22	1.70267e-20
CG12071	FBgn0039808	0	0	0	0.338080158359714	7.60926232846314	12.2026873826193	569.114	-12.8612	0.000134397	1.72506	-7.45551	8.95222e-14	2.41285e-12
cmpy	FBgn0037015	0	0	0	2.78639572109195	10.9093334074567	5.53196167129693	566.308	-12.8541	0.000135059	1.42706	-9.00744	2.10929e-19	9.92806e-18
VGAT	FBgn0033911	0	0	0	2.21569410691964	10.7496326095821	5.78812461221081	541.707	-12.7901	0.000141191	1.4603	-8.75851	1.97848e-18	8.75704e-17
CG15270	FBgn0028879	0	0	0	0.628803549404873	4.38620035372608	2.57975530596654	498.724	-12.6708	0.000153358	1.52269	-8.32131	8.69945e-17	3.17958e-15
beat-VI	FBgn0039584	0	0	0	0.974439008886542	6.53479105839255	5.64027411556242	498.003	-12.6687	0.000153577	1.52818	-8.29009	1.1316e-16	4.05903e-15
CG34354	FBgn0085383	0	0	0	1.85275690216354	3.13067203253366	5.07170688163861	495.809	-12.6624	0.000154251	1.39081	-9.10438	8.67617e-20	4.2281e-18
CG42450	FBgn0259927	0	0	0	0	2.42555213544637	2.61271152130277	479.507	-12.6137	0.000159556	3.90687	-3.22858	0.00124407	0.00693873
nwk	FBgn0263456	0	0	0	0	5.58052796078576	2.2836738971448	473.004	-12.594	0.00016175	3.90688	-3.22353	0.00126619	0.00704989
CG11380	FBgn0040359	0	0	0	2.33387755817781	6.79379641102939	6.37496695605229	464.556	-12.5685	0.000164628	1.41674	-8.87141	7.22262e-19	3.27188e-17
CG42261	FBgn0259146	0	0	0	0.408435974044878	3.71869078961986	3.2255474607035	459.937	-12.554	0.000166289	1.58521	-7.91948	2.38507e-15	7.57025e-14
CG8245	FBgn0033031	0	0	0	6.08560948819359	15.1641899294541	10.8660966666718	452.163	-12.5294	0.000169146	1.38891	-9.02109	1.8623e-19	8.85188e-18
CG13532	FBgn0034788	0	0	0	1.48407309038438	9.86972877857532	10.0946417008075	440.113	-12.4905	0.000173775	1.55626	-8.02596	1.00736e-15	3.28378e-14
Fer2	FBgn0038402	0	0	0	4.47761296368544	12.3953182851041	12.8950069976218	434.074	-12.4706	0.000176187	1.42577	-8.7466	2.19885e-18	9.64396e-17
CG34113	FBgn0083949	0	0	0	0.675429332593245	2.53466084081595	1.45489204550221	424.217	-12.4374	0.00018029	1.45533	-8.54611	1.27305e-17	5.1396e-16
ADPS	FBgn0033983	0	0	0	1.86145957714085	5.20675166416428	6.74424380157762	419.375	-12.4209	0.00018236	1.45416	-8.54167	1.32292e-17	5.29664e-16
Ilp3	FBgn0044050	0	0	0	2.82660173426886	16.1286842853224	31.7939331516482	407.745	-12.3803	0.000187568	1.62297	-7.62819	2.38066e-14	6.8982e-13
AstC	FBgn0032336	0	0	0	10.8370525196206	13.3947980222212	7.09625228790558	402.864	-12.3625	0.000189895	1.37088	-9.01795	1.91646e-19	9.06465e-18
CG17549	FBgn0032774	0	0	0	15.3597811651355	3.75512861542599	11.236615567565	390.63	-12.3179	0.000195865	1.48162	-8.31377	9.27124e-17	3.37578e-15
B-H1	FBgn0011758	0	0	0	5.49043143234492	4.33729443770907	3.53762467563146	389.5	-12.3137	0.000196433	1.35585	-9.08192	1.0668e-19	5.17262e-18
unc-13-4A	FBgn0035756	0	0	0	0.56012894384487	2.54817826896647	1.53446867156832	389.316	-12.3136	0.000196449	1.4958	-8.23206	1.84015e-16	6.45658e-15
Shaw	FBgn0003386	0	0	0	0.689902818291671	3.23003783954057	3.12853874223746	377.038	-12.2674	0.00020284	1.52242	-8.05783	7.76623e-16	2.56631e-14
beat-IV	FBgn0039089	0	0	0	0	4.86367176077337	5.59879302259111	375.867	-12.2623	0.000203549	3.9069	-3.13863	0.00169738	0.00909921
Hs3st-B	FBgn0031005	0	0	0	6.09732396280845	4.3656195405507	3.63943852818391	368.281	-12.2328	0.000207758	1.37249	-8.91288	4.9724e-19	2.27387e-17
Nlg3	FBgn0083963	0	0	0	0.366371442491502	3.26716356720447	1.52454682644143	366.969	-12.2282	0.000208418	1.60866	-7.60153	2.92656e-14	8.33309e-13
tup	FBgn0003896	0	0	0	0.116463373151693	5.74712464462613	4.45300489381449	365.77	-12.2234	0.00020911	1.84663	-6.61932	3.60845e-11	7.12023e-10
CG14321	FBgn0038540	0	0	0	8.24700039796392	14.6615899551796	25.394256306932	362.768	-12.2117	0.000210814	1.45121	-8.41488	3.93285e-17	1.49992e-15
CG42326	FBgn0259226	0	0	0	0.0859828057887879	2.37991289843176	3.5689893783574	362.267	-12.2096	0.000211127	1.82274	-6.69847	2.10608e-11	4.2425e-10
CG8910	FBgn0025833	0	0	0.00453367547457959	1.43771657701146	9.51252564456594	8.2278430288239	698.992	-12.1957	0.000213171	1.4625	-8.33894	7.49613e-17	2.7502e-15
AstCC	FBgn0032337	0	0	0	10.5085978856153	10.6083447555244	7.46040419721571	358.624	-12.1946	0.000213329	1.36416	-8.93929	3.91691e-19	1.79973e-17
Hasp	FBgn0032797	0	0	0	0.290991825053428	3.24753408939271	1.62726958080825	357.349	-12.1899	0.000214028	1.64498	-7.41039	1.25931e-13	3.31092e-12
TM4SF	FBgn0020372	0	0	0	2.18123500044792	8.45389435761383	3.08731789273059	357.185	-12.1892	0.000214133	1.50832	-8.08131	6.40758e-16	2.13934e-14
lov	FBgn0266129	0	0	0	0.240512133097932	2.82917705831251	3.0353740131028	353.743	-12.1753	0.000216205	1.6816	-7.24033	4.4758e-13	1.07967e-11
	FBgn0015323	0	0	0	0.421412657698156	2.36390357109234	1.85037472726262	352.022	-12.1683	0.000217256	1.54994	-7.85083	4.13291e-15	1.27816e-13
Hug	FBgn0028374	0	0	0	0	5.63858509116314	26.2002048131632	351.865	-12.1672	0.000217431	3.90691	-3.11426	0.00184406	0.0098089
CG42784	FBgn0263354	0	0	0	0	1.68367619963253	1.80530878585347	349.974	-12.1594	0.000218607	3.90692	-3.11227	0.00185655	0.00984279
Nmdar2	FBgn0053513	0	0	0	0.348208964040462	2.60070575809201	1.07245380778635	345.727	-12.1422	0.000221223	1.59737	-7.60138	2.92982e-14	8.33309e-13
5-HT1A	FBgn0004168	0	0	0	0	3.39254780286474	2.85207022744734	335.307	-12.0976	0.00022817	3.90692	-3.09645	0.0019585	0.0102872
GABA-B-R3	FBgn0031275	0	0	0	0.168017246913742	2.78023285674741	1.47257928487662	332.726	-12.0869	0.000229868	1.71462	-7.04932	1.79788e-12	4.0627e-11
Cngl	FBgn0263257	0	0	0	0.185810484426518	0.726412903782159	1.1568402829459	324.731	-12.052	0.000235506	1.57477	-7.65314	1.96136e-14	5.73489e-13
CG14853	FBgn0038246	0	0	0	0.780058983160664	4.51343557053553	5.28045302848051	321.839	-12.039	0.000237625	1.59986	-7.52505	5.26986e-14	1.46539e-12
DIP-delta	FBgn0085420	0	0	0	0.667698091533384	2.1971266073878	3.31692796577509	317.778	-12.0207	0.000240656	1.54435	-7.78367	7.0451e-15	2.13768e-13
dpr11	FBgn0053202	0	0	0	0.435667167873518	2.73950553605412	3.05235054951911	309.871	-11.9844	0.000246803	1.61557	-7.41805	1.18856e-13	3.15935e-12
Gad1	FBgn0004516	0	0	0	1.2899369718558	3.08577966161321	3.24867980859937	300.5	-11.9401	0.000254496	1.46334	-8.15949	3.36448e-16	1.1512e-14
alpha-catenin-related	FBgn0029105	0	0	0	0	3.08714643288315	6.24251162401887	300.136	-11.9378	0.000254905	3.90694	-3.05553	0.00224666	0.0115802
otp	FBgn0015524	0	0	0	1.76907708210184	3.06577517771121	3.34754907322724	294.83	-11.9125	0.000259399	1.42509	-8.35916	6.3168e-17	2.35606e-15
Nmdar1	FBgn0010399	0	0	0	0.636324311281748	2.96423303914673	2.87359560505952	288.827	-11.8829	0.00026478	1.56957	-7.57079	3.70954e-14	1.04659e-12
CG6867	FBgn0030887	0	0	0	0.890629595543569	2.6301755628299	4.77440707056216	283.631	-11.8568	0.000269625	1.5777	-7.5152	5.68239e-14	1.56209e-12
CG34155	FBgn0083991	0	0	0	3.30659371626268	3.36759229619913	3.44843147364565	283.627	-11.8563	0.000269705	1.38862	-8.53822	1.36304e-17	5.43468e-16
gcm	FBgn0014179	0	0	0	1.39872618346507	5.10202841620942	5.62310621472057	281.851	-11.8477	0.00027133	1.54596	-7.6636	1.80786e-14	5.3183e-13
Dh31	FBgn0032048	0	0	0	1.67646552491429	9.44283642722832	9.12784851945875	280.513	-11.8408	0.000272629	1.60581	-7.37372	1.65929e-13	4.25811e-12
CG15894	FBgn0029864	0	0	0	0.0162222435534932	2.54608470710255	0.911039881924473	276.279	-11.8186	0.000276852	2.03857	-5.7975	6.73104e-09	1.03092e-07
CG43729	FBgn0263980	0	0	0	0.298862536545684	0.793009993079854	0.662017233882145	275.641	-11.8155	0.000277452	1.48078	-7.9792	1.4728e-15	4.76881e-14
CG43222	FBgn0262858	0	0	0	19.809517847812	14.0015826903162	19.0831904608294	272.191	-11.7968	0.000281062	1.41127	-8.35902	6.32418e-17	2.35606e-15
CG14669	FBgn0037326	0	0	0	0.518497440578233	2.83523255333265	1.74005746850078	266.21	-11.7652	0.000287284	1.59346	-7.38345	1.54243e-13	3.97939e-12
Eig71Ee	FBgn0004592	0	0	0	1.65578234773387	0	15.0551840233119	265.668	-11.762	0.000287932	2.60557	-4.51416	6.35674e-06	5.93194e-05
CG10947	FBgn0032857	0	0	0	2.77973846421606	2.0684156247058	3.21373885023103	264.958	-11.7581	0.000288711	1.42244	-8.26615	1.38351e-16	4.90791e-15
dpr8	FBgn0052600	0	0	0	0.394094507722388	2.93699999958225	1.6370496208059	263.524	-11.7506	0.000290216	1.6439	-7.14799	8.8055e-13	2.07737e-11
CG32333	FBgn0052333	0	0	0	0.423793502260109	2.06069765595689	1.3399003108475	263.165	-11.7486	0.000290606	1.57785	-7.44596	9.62388e-14	2.57232e-12
CG14024	FBgn0031697	0	0.00453367026933042	0	3.61468297259382	7.89413669612488	6.72425527369138	510.417	-11.7422	0.000291917	1.34666	-8.71946	2.79538e-18	1.20954e-16
Eip63F-1	FBgn0004910	0	0	0	0.707683362781558	3.85559674134158	2.24793214041598	258.321	-11.7218	0.000296058	1.59922	-7.32974	2.30599e-13	5.76437e-12
DIP-beta	FBgn0259245	0	0	0	0.415668496672608	1.99282308246603	2.13213179708601	256.538	-11.7119	0.000298102	1.60705	-7.28782	3.15004e-13	7.75376e-12
CG12038	FBgn0035179	0	0	0	1.22600496987589	4.59142809000628	10.459814890852	253.549	-11.695	0.000301615	1.67703	-6.97365	3.08824e-12	6.8345e-11
Sytbeta	FBgn0261090	0	0	0	0	3.19849674510719	1.98897957574671	253.236	-11.6929	0.000302063	2.49287	-4.69053	2.72503e-06	2.7163e-05
CG32645	FBgn0052645	0	0	0	2.27107281951564	1.95087207351386	2.32394481975753	247.698	-11.6609	0.000308837	1.42016	-8.21098	2.19392e-16	7.6423e-15
CG42458	FBgn0259935	0	0	0	0.698265190489628	2.54130721620246	2.93088403634763	246.299	-11.6532	0.000310491	1.57842	-7.38282	1.54972e-13	3.98753e-12
Dsk	FBgn0000500	0	0	0	4.02747844566647	0	36.3614692825622	245.864	-11.6502	0.000311125	2.62843	-4.43238	9.31969e-06	8.43581e-05
CG5973	FBgn0031914	0	0	0	0	3.39672019725698	3.74721340189701	243.502	-11.6363	0.000314134	2.49885	-4.65668	3.21348e-06	3.15431e-05
Mur89F	FBgn0038492	0	0	0	0.539417247191613	0.753586930626383	1.80894125144164	243.385	-11.636	0.000314213	1.55396	-7.48792	6.9971e-14	1.90721e-12
Dat	FBgn0019643	0	0	0	4.61484573143617	2.71842647020158	4.55152320240324	239.929	-11.6148	0.000318858	1.45732	-7.96995	1.58735e-15	5.10545e-14
CG45002	FBgn0266354	0	0	0	0	1.89742659973012	0.815673908782322	239.463	-11.6122	0.000319438	2.5211	-4.60601	4.10477e-06	3.9766e-05
CG12268	FBgn0039131	0	0	0	6.78640645072702	3.81199426622847	0.936237910872776	237.303	-11.5986	0.000322469	1.65766	-6.99695	2.61593e-12	5.84296e-11
CG17378	FBgn0031858	0	0	0	1.06749740861168	2.84772649006821	2.8934021951901	237.026	-11.5978	0.000322641	1.52531	-7.60358	2.8805e-14	8.24745e-13
CG14312	FBgn0038596	0	0	0	19.7765239806437	7.33575743822785	17.326335559714	234.859	-11.5839	0.000325766	1.51922	-7.62489	2.44248e-14	7.05614e-13
CG32206	FBgn0052206	0	0	0	0	2.041109807878	0.970017798164519	234.262	-11.5805	0.000326529	2.52375	-4.58861	4.46209e-06	4.29688e-05
Ilp2	FBgn0036046	0	0	0	12.493282431229	2.56853999963466	17.5104780349111	233.476	-11.5756	0.000327647	1.66069	-6.97034	3.16178e-12	6.98124e-11
CG4328	FBgn0036274	0	0	0	3.75075086697033	2.66539737004771	4.59664597952035	231.869	-11.5657	0.000329908	1.46083	-7.91716	2.42992e-15	7.68731e-14
CG31028	FBgn0051028	0	0	0	0.543155092435438	3.08152833731004	2.02887867952173	228.328	-11.5438	0.000334941	1.63429	-7.06352	1.62339e-12	3.7031e-11
CG3104	FBgn0031473	0	0	0	1.00833501650347	3.00323011747208	3.56409666146353	226.852	-11.5345	0.000337104	1.56769	-7.35767	1.87147e-13	4.75205e-12
Myo81F	FBgn0267431	0	0	0	0	1.85102058158124	1.55577082453827	226.447	-11.5316	0.000337794	2.52164	-4.57305	4.80686e-06	4.57862e-05
Pkc53E	FBgn0003091	0	0	0	0.529610036011431	2.050034513561	1.09284452739032	225.484	-11.5257	0.000339176	1.5786	-7.30119	2.85226e-13	7.05678e-12
CG10089	FBgn0036369	0	0	0	1.97117321405218	2.26253877395003	1.44866288872407	225.418	-11.5248	0.000339378	1.45846	-7.90202	2.74409e-15	8.59667e-14
tipE	FBgn0003710	0	0	0	0.756042347942627	2.56070259513039	1.83923712855375	225.277	-11.5244	0.000339476	1.55697	-7.40182	1.34331e-13	3.51263e-12
B-H2	FBgn0004854	0	0	0	1.16696892964187	2.83337391748369	2.65367628683233	223.671	-11.5141	0.000341911	1.51847	-7.58269	3.38474e-14	9.57752e-13
CR44832	FBgn0266095	0	0	0	18.5969858974086	6.84521820415457	10.2670155466106	223.489	-11.5121	0.000342394	1.52997	-7.52437	5.29765e-14	1.46888e-12
gprs	FBgn0024232	0	0	0	0.212653707119402	1.87989658369394	0.858199717219309	222.02	-11.5033	0.000344468	1.71239	-6.71773	1.84582e-11	3.74167e-10
tey	FBgn0036899	0	0	0	1.51864029479266	2.29569417046916	2.21939529016037	221.476	-11.4997	0.000345335	1.46254	-7.86281	3.75602e-15	1.16909e-13
ktub	FBgn0015721	0	0	0	0	3.31208843591416	4.77285878159754	218.23	-11.4783	0.000350509	2.53567	-4.52671	5.99078e-06	5.6176e-05
CG13055	FBgn0036583	0	0	0	1.06980938638824	2.67503251034913	3.53625286342197	217.798	-11.4758	0.000351117	1.56243	-7.34479	2.06075e-13	5.19169e-12
GluRIA	FBgn0004619	0	0	0	0	3.35723942865634	1.98700090968135	217.836	-11.4756	0.000351148	2.53979	-4.51834	6.23251e-06	5.82728e-05
CG45057	FBgn0266417	0	0	0	5.37586611655848	2.81304524959988	6.33508013505631	217.537	-11.4735	0.000351659	1.50946	-7.6011	2.93632e-14	8.33309e-13
FMRFa	FBgn0000715	0	0	0	0	6.78359153722714	7.28038527368133	214.71	-11.4548	0.000356257	2.53749	-4.51422	6.35492e-06	5.93194e-05
danr	FBgn0039283	0	0	0	2.06726460576145	3.57682352569212	5.2923136731946	214.348	-11.4527	0.000356777	1.5273	-7.49867	6.44697e-14	1.76724e-12
CG9312	FBgn0038179	0	0	0	10.7908474538043	9.57571347447442	4.04133093705126	210.729	-11.4273	0.0003631	1.54398	-7.4012	1.34956e-13	3.51944e-12
mAChR-A	FBgn0000037	0	0	0	0.271238902489716	1.95822721631133	1.38731828409799	209.914	-11.4225	0.000364317	1.69531	-6.73773	1.60878e-11	3.30984e-10
CG42339	FBgn0259241	0	0	0	1.38247842821122	3.06994824533851	2.75410990991749	209.862	-11.4221	0.000364415	1.51864	-7.52127	5.42472e-14	1.4998e-12
dao	FBgn0028862	0	0	0	0	3.00590563985054	1.39000862336903	209.704	-11.4207	0.000364767	2.55968	-4.46178	8.12835e-06	7.4201e-05
Ilp5	FBgn0044048	0	0	0	27.5541254928207	2.9078981167412	10.3733028478703	208.825	-11.4141	0.000366453	1.74492	-6.54132	6.09763e-11	1.16277e-09
VGlut	FBgn0031424	0.00769611852207594	0	0	4.00869137419981	9.21707979703691	8.77452136680427	1453.67	-11.3913	0.000372281	0.931303	-12.2316	2.10781e-34	2.42122e-32
CG16854	FBgn0032338	0	0	0	1.4904944621686	2.59914080450836	2.14520143853374	205.111	-11.389	0.000372884	1.49173	-7.63476	2.26245e-14	6.57543e-13
CG13248	FBgn0036984	0	0	0	0.456097238395799	2.36969745239404	3.83916066388278	203.646	-11.3788	0.000375516	1.72451	-6.59829	4.15932e-11	8.17377e-10
Rx	FBgn0020617	0	0	0	0	2.57301533480391	3.21615177572331	202.341	-11.3692	0.000378031	2.55767	-4.44515	8.78308e-06	7.98034e-05
CG15537	FBgn0039770	0	0	0	1.97502773593114	5.46061724922331	4.3810610334988	202.272	-11.369	0.000378084	1.55512	-7.3107	2.6575e-13	6.6259e-12
CG7378	FBgn0030976	0	0	0	0.308455462431675	2.46568960690399	2.09882717350344	199.774	-11.3511	0.000382805	1.73255	-6.55167	5.68986e-11	1.09803e-09
CG15704	FBgn0034103	0	0	0	18.303457791139	10.9589740115991	11.3592053389332	198.172	-11.3387	0.000386112	1.50368	-7.54065	4.67651e-14	1.30793e-12
CG14082	FBgn0036851	0	0	0	1.76810690350287	1.93716417998865	1.05490890137165	196.627	-11.3276	0.000389096	1.51107	-7.49643	6.55816e-14	1.79262e-12
CG1688	FBgn0027589	0	0	0	0.26372969567104	1.58397620239861	2.61012730388185	196.299	-11.3258	0.00038957	1.75935	-6.43752	1.21442e-10	2.26216e-09
CG44153	FBgn0265002	0	0	0	0.541262291818756	0.484488650909334	1.47794678008621	195.776	-11.3219	0.000390639	1.6057	-7.05106	1.77556e-12	4.03114e-11
Fie	FBgn0026592	0	0	0	3.85959618624711	2.42004628090578	5.13737051717649	195.43	-11.319	0.000391413	1.5262	-7.41648	1.20274e-13	3.17953e-12
erm	FBgn0031375	0	0	0	1.44397684725517	1.89557627593822	2.14789628880902	193.205	-11.3027	0.00039587	1.49339	-7.56847	3.77643e-14	1.06235e-12
CG34351	FBgn0085380	0	0	0	1.04034259596717	4.18945615826232	0.370877417209494	193.117	-11.3019	0.000396093	1.81706	-6.21986	4.97614e-10	8.72996e-09
GABA-B-R1	FBgn0260446	0	0	0	0.0171020745579897	2.49881618184947	0.680057982400978	192.911	-11.3004	0.000396487	2.13584	-5.29086	1.21745e-07	1.52561e-06
Ac78C	FBgn0024150	0	0	0	0.426105053408668	1.27305697427148	0.900515902943987	190.515	-11.2826	0.000401419	1.57949	-7.14321	9.11794e-13	2.14583e-11
beat-Vb	FBgn0038092	0	0	0	0.854231449783815	4.05811775840799	4.46929648994292	189.898	-11.278	0.000402699	1.6809	-6.70952	1.95269e-11	3.95e-10
Fer1	FBgn0037475	0	0	0	3.40572149698975	2.23366095009552	6.5249034270117	188.961	-11.2706	0.000404766	1.58423	-7.11427	1.12505e-12	2.60327e-11
NPF	FBgn0027109	0	0	0	0	17.7904462412091	11.5052413820589	187.737	-11.2611	0.000407441	2.58625	-4.35422	1.33539e-05	0.00011668
Zip89B	FBgn0038412	0	0	0	2.48301967476738	4.9617289774146	1.24750566736808	187.01	-11.2554	0.000409055	1.63189	-6.89717	5.30488e-12	1.14512e-10
Hs3st-A	FBgn0053147	0	0	0	0	2.11322406940592	0.930707585033987	186.403	-11.2508	0.00041036	2.60065	-4.32615	1.51736e-05	0.000130957
dmrt99B	FBgn0039683	0	0	0	0	2.65461341451604	4.72860231414052	185.623	-11.2448	0.000412072	2.59376	-4.33534	1.45536e-05	0.000126284
CG33970	FBgn0053970	0	0	0	1.89032711191871	0.815540906734666	1.54918482033295	184.73	-11.2375	0.00041418	1.55429	-7.22998	4.83062e-13	1.1576e-11
CngA	FBgn0261612	0	0	0	0	2.63809196370084	1.3963782723397	183.829	-11.2308	0.000416105	2.59888	-4.32139	1.55052e-05	0.000133461
CG4168	FBgn0028888	0	0	0	0	1.3662429521083	1.44174529301844	182.649	-11.2215	0.000418785	2.59075	-4.33137	1.48182e-05	0.000128234
CG12964	FBgn0034022	0	0	0	0.54462211532216	2.38009469144229	1.36266920126556	180.813	-11.2072	0.000422958	1.65194	-6.78425	1.16687e-11	2.43705e-10
ChAT	FBgn0000303	0	0	0	0	2.43816232201671	1.74761846262729	179.617	-11.1973	0.000425857	2.59938	-4.3077	1.64963e-05	0.000141236
CG7470	FBgn0037146	0	0	0	3.45930516052878	0.116530457729904	0	179.267	-11.194	0.000426835	2.83483	-3.94876	7.85587e-05	0.000583087
fd59A	FBgn0004896	0	0	0	0	3.66150413996394	3.70918518946889	175.688	-11.1654	0.000435377	2.60435	-4.28723	1.80913e-05	0.000153978
Crz	FBgn0013767	0	0	0	9.58997523341217	9.53874850781756	5.73141221314634	173.941	-11.1507	0.000439856	1.53838	-7.24834	4.2192e-13	1.02289e-11
mwh	FBgn0264272	0	0	0	2.21558871024297	0.836603749617681	0.373050555334347	173.952	-11.1503	0.00043996	1.72451	-6.4658	1.00765e-10	1.88792e-09
CG32432	FBgn0052432	0	0	0	0.602121089898146	2.36390357109234	0.651200607796755	173.641	-11.1486	0.000440477	1.69607	-6.57322	4.92397e-11	9.5789e-10
CadN2	FBgn0262018	0	0	0	0.135875757589436	1.4105305198895	0.461799293344011	171.641	-11.132	0.000445577	1.81898	-6.11993	9.36167e-10	1.59033e-08
Os-C	FBgn0010401	0	0	0	10.264033732052	5.72581278892068	10.5059950890456	171.212	-11.128	0.000446832	1.55276	-7.16657	7.68993e-13	1.82759e-11
CG13375	FBgn0040370	0	0	0	0.847439930599601	1.31810799613605	1.07303593252533	169.635	-11.115	0.000450885	1.53352	-7.24798	4.23028e-13	1.02301e-11
ST6Gal	FBgn0035050	0	0	0	2.04537819425949	2.31618008042426	2.66147052654854	167.477	-11.0964	0.000456712	1.52551	-7.27391	3.4923e-13	8.5526e-12
Nlg4	FBgn0083975	0	0.00189306966074515	0	0	3.51548117667475	1.33321758203436	325.114	-11.091	0.000458443	2.27675	-4.8714	1.1081e-06	1.19464e-05
hbn	FBgn0008636	0	0	0	0	4.28868378693171	4.3746488488587	166.646	-11.0892	0.000459	2.62341	-4.22702	2.36809e-05	0.000197151
Dh44	FBgn0012344	0	0	0	1.50639942739661	2.20447293890376	2.61108856898127	162.459	-11.0527	0.000470764	1.55692	-7.09908	1.25586e-12	2.88519e-11
Cpr65Ec	FBgn0035737	0	0	0	18.2836435943022	5.67169796739116	2.81587259285324	162.108	-11.0486	0.000472121	1.77122	-6.23783	4.43677e-10	7.85512e-09
CG13516	FBgn0040658	0	0	0	4.13319151863082	0.965992437315217	6.37728368788301	161.947	-11.0479	0.000472348	1.75007	-6.3128	2.74024e-10	4.97004e-09
CG44250	FBgn0265185	0	0	0	10.6138895121796	0.691979045356121	2.44165545063129	161.784	-11.0457	0.000473046	1.91513	-5.76761	8.04053e-09	1.21413e-07
CG3955	FBgn0033793	0	0	0	4.11316042917508	2.88789824432344	8.14091476424842	161.509	-11.0442	0.000473555	1.62604	-6.79209	1.10521e-11	2.31327e-10
CG17270	FBgn0038828	0	0	0	0	3.94851734525336	6.88021950697083	157.788	-11.0104	0.000484759	2.65166	-4.15229	3.29169e-05	0.000266679
HGTX	FBgn0040318	0	0	0	1.47263955347849	1.91057368917749	1.50314474882451	157.561	-11.0083	0.000485483	1.54615	-7.11981	1.08073e-12	2.51884e-11
sim	FBgn0004666	0	0	0	1.06772730695094	1.50218174492307	1.58098622015181	157.515	-11.0081	0.000485562	1.55463	-7.08082	1.43299e-12	3.28431e-11
CG33543	FBgn0053543	0	0	0	0	2.63374780301033	2.62516584794455	156.24	-10.9962	0.000489568	2.64743	-4.15354	3.27369e-05	0.000265444
CG34038	FBgn0054038	0	0	0	7.81031268717797	2.99972586382291	1.45581721038604	155.633	-10.9898	0.000491755	1.74145	-6.31069	2.77788e-10	5.01944e-09
CG4607	FBgn0029932	0	0	0	1.91830678676804	3.00051379135194	0.651972606639124	155.135	-10.9857	0.000493147	1.70471	-6.44433	1.1611e-10	2.17121e-09
beat-Vc	FBgn0038084	0	0	0	1.26618650120826	2.26421450169679	2.93291403796269	154.129	-10.9769	0.000496169	1.60638	-6.8333	8.29828e-12	1.76366e-10
CG7924	FBgn0036416	0	0	0	4.3371273177244	5.82760287220169	2.73535833514388	148.913	-10.9267	0.000513735	1.60634	-6.80221	1.03028e-11	2.17056e-10
CG13579	FBgn0035010	0	0	0	0	2.94964397273482	0.784412651593031	148.808	-10.9259	0.000514033	2.70843	-4.03402	5.48315e-05	0.000424516
DIP-gamma	FBgn0039617	0	0	0	0	2.73390586917636	1.67296453873482	146.39	-10.9022	0.000522512	2.67886	-4.06974	4.70661e-05	0.000369221
Sytalpha	FBgn0261089	0	0	0	0	1.5613620138845	2.7247727556306	146.277	-10.9012	0.000522903	2.68094	-4.06618	4.77902e-05	0.000374596
ea	FBgn0000533	0	0	0	3.61758155963732	2.48155692499085	2.81228692957921	145.581	-10.8939	0.000525546	1.57808	-6.90328	5.08167e-12	1.10187e-10
CG11147	FBgn0031734	0	0	0	0.883694671356084	1.75303344034472	1.8507452550754	145.467	-10.8934	0.000525722	1.61895	-6.7287	1.71189e-11	3.49959e-10
dpn	FBgn0010109	0	0	0	0	2.4138288429769	4.24742304312737	145.095	-10.8895	0.000527162	2.68438	-4.05661	4.97906e-05	0.000387756
beat-Va	FBgn0038087	0	0.00371091408778735	0	1.05667918115339	4.02810351945209	3.15369441894967	281.818	-10.8851	0.000528771	1.49154	-7.29787	2.92353e-13	7.21462e-12
Eh	FBgn0000564	0.0168735212199208	0	0	0	16.0537258144779	21.3183687610922	281.602	-10.8836	0.000529293	2.28448	-4.76416	1.89639e-06	1.93837e-05
Ccp84Aa	FBgn0004783	0	0	0	1.54509978044206	6.53240803828654	9.35590880493999	142.68	-10.8656	0.00053594	1.77708	-6.11433	9.69617e-10	1.64426e-08
run	FBgn0003300	0	0	0	0.866721719089674	1.11543176454723	2.24760784943418	142.317	-10.8618	0.000537352	1.65723	-6.5542	5.59395e-11	1.08168e-09
CG8249	FBgn0034045	0	0	0	1.28625091434153	1.62001783193741	0.963177692556723	142.074	-10.8589	0.000538453	1.5971	-6.79913	1.05254e-11	2.21262e-10
Scgdelta	FBgn0025391	0	0	0	0	1.74583813035347	1.64767338875599	141.772	-10.856	0.000539526	2.68539	-4.04262	5.28578e-05	0.000410648
CG12817	FBgn0037798	0	0	0	6.62230241861975	0.608816674441707	5.206806201481	141.05	-10.8482	0.000542455	1.8795	-5.77185	7.84041e-09	1.1895e-07
CG13737	FBgn0036382	0	0	0	8.33228387755906	1.19959285697223	4.40515170689589	139.86	-10.8358	0.000547152	1.8034	-6.00853	1.87208e-09	3.07206e-08
ect	FBgn0000451	0.00635068641476836	0	0	2.22460686356464	5.46711940579816	4.68634663541947	495.659	-10.8337	0.000547938	1.24754	-8.68408	3.8182e-18	1.63017e-16
Brd	FBgn0000216	0	0	0.0290257493729663	13.829615094048	17.8847967549749	15.4784776047002	268.766	-10.8161	0.000554657	1.37958	-7.84017	4.49929e-15	1.3826e-13
gce	FBgn0261703	0	0	0	0.0664416627000708	1.34167499980917	0.807851284791907	137.716	-10.8144	0.000555311	1.97336	-5.4802	4.24841e-08	5.66371e-07
dpr3	FBgn0053516	0	0	0	0	2.0945981009679	1.91003753519095	135.385	-10.7895	0.000564977	2.70424	-3.98986	6.61124e-05	0.00050309
TwdlE	FBgn0031957	0	0	0	0.716864076197458	5.9255651180279	2.69709176943009	134.49	-10.7802	0.000568629	1.84667	-5.83766	5.294e-09	8.16004e-08
CrzR	FBgn0036278	0	0	0	1.19941898159702	1.0782846122617	1.55411521073889	132.74	-10.761	0.00057625	1.61006	-6.6836	2.33143e-11	4.66722e-10
DIP-eta	FBgn0031725	0	0	0	0	1.91612264028971	2.22741748874286	132.456	-10.758	0.000577465	2.71366	-3.96438	7.35864e-05	0.000552127
CG43446	FBgn0263400	0	0	0	2.89399128815164	2.57833227834578	3.56246906508662	132.131	-10.7544	0.000578915	1.6085	-6.68595	2.29435e-11	4.60254e-10
CG13203	FBgn0033628	0	0	0	0.580300131694143	1.29715654274374	3.23178446252901	131.787	-10.7511	0.000580232	1.79861	-5.97745	2.26652e-09	3.65714e-08
CG40006	FBgn0058006	0	0	0	2.41224761640445	1.60362107120048	0.717920670069789	131.168	-10.7432	0.000583416	1.71101	-6.27884	3.41103e-10	6.10631e-09
Poxn	FBgn0003130	0	0	0	1.88426176708565	1.64261484923748	1.43490020916444	130.478	-10.7359	0.000586355	1.60987	-6.66884	2.57837e-11	5.15088e-10
Pask	FBgn0034950	0	0	0	0	2.2087352776381	1.54802897137117	127.97	-10.7083	0.000597716	2.73087	-3.92119	8.81136e-05	0.000647816
CG12502	FBgn0035171	0	0	0	0	2.5596850584123	0.634763177428345	127.919	-10.7076	0.00059797	2.77461	-3.85915	0.000113782	0.000822382
Cyp28d1	FBgn0031689	0	0	0	5.48983996806949	0.194433627059543	1.69749537944764	127.7	-10.7045	0.000599293	2.05753	-5.20257	1.96546e-07	2.38251e-06
Ccp84Ad	FBgn0004780	0	0	0	1.47688629575782	7.22679091733944	7.48905757190715	127.329	-10.7014	0.000600557	1.80323	-5.93458	2.94603e-09	4.6908e-08
CG14015	FBgn0031716	0	0	0	0.707502792520857	2.53448320494677	2.2877872377224	127.075	-10.6985	0.000601771	1.7426	-6.13939	8.28414e-10	1.42994e-08
nAChRalpha5	FBgn0028875	0	0	0.00494239795148344	0.576489348207186	3.42492376991721	3.29688453096169	732.342	-10.6848	0.000607504	1.24148	-8.60655	7.52927e-18	3.14502e-16
nAChRalpha4	FBgn0266347	0.00589039286222689	0	0	0.925027185133605	3.96315271431233	5.24431490395333	656.211	-10.6713	0.000613221	1.22942	-8.67992	3.96055e-18	1.68349e-16
Gfrl	FBgn0262869	0	0	0	0	0.538013653591548	0.660500805111023	124.619	-10.67	0.000613776	2.74	-3.89416	9.85381e-05	0.000719753
CG13685	FBgn0035816	0	0	0	2.0145913405933	0.644567037926394	0.919741864637035	122.868	-10.6488	0.00062286	1.73568	-6.13524	8.50327e-10	1.46485e-08
upd1	FBgn0004956	0	0	0	0.717884890641963	1.77916838374694	1.16169136692893	122.321	-10.6433	0.000625228	1.69452	-6.28104	3.36323e-10	6.04317e-09
Dbx	FBgn0261723	0	0	0	0	2.37435491324749	2.20647108405693	121.931	-10.6385	0.000627311	2.74847	-3.87071	0.000108518	0.000786104
CG11294	FBgn0030058	0	0	0	0	2.75575125832221	6.02407055068888	121.264	-10.6306	0.000630749	2.76653	-3.84259	0.000121742	0.000872079
CR44811	FBgn0266046	0	0	0	2.50826722095669	4.31494014967058	2.3736288604257	121.12	-10.6289	0.000631531	1.67102	-6.36071	2.00823e-10	3.68392e-09
CG8854	FBgn0033702	0	0	0	2.58212420910898	2.64912573905982	0	119.208	-10.6056	0.000641815	2.80933	-3.77512	0.00015993	0.00111661
sha	FBgn0003382	0	0	0	0.410259610966578	1.09864496304897	0.279941447800448	117.028	-10.5793	0.000653609	1.79685	-5.88767	3.91675e-09	6.0956e-08
cpx	FBgn0041605	0.0145703018348992	0	0	3.44908718238309	10.6294889506521	8.14790969778113	2715.89	-10.5639	0.000660626	1.89857	-5.56412	2.63482e-08	3.63191e-07
sna	FBgn0003448	0	0	0	0	1.96425080907313	4.50326404856926	115.413	-10.5593	0.000662724	2.79042	-3.78413	0.000154249	0.00108376
CG12858	FBgn0033958	0	0	0	0.420043117284356	1.50804431796732	0.503922657379757	115.054	-10.5549	0.000664747	1.80161	-5.8586	4.66793e-09	7.22968e-08
CG45105	FBgn0266566	0	0	0	0.551909331878249	0.751031863732462	0.697236530393919	115.04	-10.5546	0.00066488	1.66098	-6.35445	2.09173e-10	3.82255e-09
CG45781	FBgn0267428	0	0	0	1.97779859843386	1.93598367084393	1.01281965660851	114.427	-10.5464	0.000668659	1.6987	-6.20853	5.34827e-10	9.33192e-09
rdgC	FBgn0265959	0	0	0	0.200299858693707	0.76506786646978	1.03320301923298	113.301	-10.533	0.000674895	1.83394	-5.7434	9.27917e-09	1.38814e-07
CG3108	FBgn0029807	0	0	0	0	1.94701616098634	0.977493068107879	111.947	-10.5153	0.000683264	2.79887	-3.75697	0.000171986	0.00119388
CG4678	FBgn0030778	0	0	0	2.4900620556433	1.62270541912403	0.38717967798029	111.931	-10.5143	0.000683711	1.87048	-5.6212	1.89639e-08	2.69489e-07
CG13064	FBgn0040796	0	0	0	20.449002636525	1.30194689067776	4.75678120228136	111.735	-10.5116	0.000684996	2.04244	-5.14659	2.65261e-07	3.17557e-06
CG13759	FBgn0040376	0	0	0	2.88593980510433	2.93537530898843	2.7761178826131	111.478	-10.5091	0.000686216	1.66515	-6.31119	2.76901e-10	5.0128e-09
CG8641	FBgn0035733	0	0	0	1.71458776656198	1.29782941158011	0.162763877405528	110.876	-10.5007	0.000690178	1.95738	-5.3647	8.10825e-08	1.04176e-06
C901	FBgn0021742	0	0	0	0	4.12823076864359	1.23488491326107	110.393	-10.4951	0.000692893	2.82912	-3.70966	0.000207537	0.00141622
Mip	FBgn0036713	0	0	0	0	4.44501925080042	2.90705301574344	109.803	-10.4874	0.000696598	2.80016	-3.74528	0.000180192	0.00124547
Cpr47Ee	FBgn0033602	0	0	0	0	4.25025086519633	3.09838538345415	108.966	-10.4763	0.000701949	2.80159	-3.73943	0.000184438	0.00127299
CG13377	FBgn0261446	0	0	0	3.45680343783815	0.474253551334413	2.35380567217066	107.917	-10.4618	0.000709064	1.90547	-5.49041	4.00999e-08	5.36649e-07
Rgk2	FBgn0085419	0	0	0	0.230954650582622	1.19326808905415	0.622275911824598	107.479	-10.4568	0.000711515	1.85228	-5.64537	1.64826e-08	2.3702e-07
Calx	FBgn0013995	0	0	0	0	0.727720286758865	0.370619834699495	105.273	-10.4266	0.00072658	2.82702	-3.68819	0.000225852	0.00152715
Teh4	FBgn0035504	0	0	0	0	1.47787236435788	2.11743968575977	105.084	-10.424	0.000727862	2.8194	-3.69725	0.000217945	0.00147887
Ccp84Ab	FBgn0004782	0	0	0	1.41726778421844	2.97613758950474	7.36093455483226	104.878	-10.4216	0.00072909	1.87242	-5.56584	2.6089e-08	3.60133e-07
kek4	FBgn0032484	0	0	0	0	1.43863165906286	2.15107648462149	103.807	-10.4064	0.000736818	2.82608	-3.68227	0.000231166	0.00155545
CR44922	FBgn0266227	0	0	0	0.785873279877491	1.71587279474998	1.31918279661215	102.89	-10.3938	0.000743302	1.74772	-5.94704	2.73027e-09	4.38342e-08
CCHa1-R	FBgn0050106	0	0	0	0	2.09190255458512	1.52487944494384	102.229	-10.3843	0.000748201	2.83178	-3.66706	0.000245358	0.00164065
SIFaR	FBgn0038880	0	0	0	0	0.855499005644871	1.03585447424731	101.759	-10.3777	0.000751644	2.83232	-3.66402	0.000248287	0.0016545
CG7191	FBgn0031945	0	0	0	0	2.88042297585323	2.89217111760718	101.468	-10.3735	0.000753807	2.83272	-3.66204	0.000250217	0.00166507
CG13325	FBgn0033792	0	0	0	0.716509192991419	0.995297023373285	0.595404230086757	99.7213	-10.3483	0.000767106	1.73581	-5.96166	2.49682e-09	4.01531e-08
CG16885	FBgn0032538	0	0	0	4.0535893929077	2.43306504091425	0.487111299022096	99.4528	-10.3437	0.000769523	1.95657	-5.28668	1.2456e-07	1.55683e-06
SPH93	FBgn0032638	0	0	0	5.10721612546877	0	0.706711798724444	98.7111	-10.3331	0.000775221	2.97056	-3.47851	0.000504215	0.0031167
CG32683	FBgn0052683	0	0	0	0	1.04648387317281	0.746621353708176	98.5834	-10.3319	0.000775868	2.84982	-3.62546	0.000288444	0.0018998
CG11221	FBgn0031855	0	0	0	0.292447359813912	1.50761814820584	1.57222809818125	98.2049	-10.3268	0.000778637	1.91132	-5.40295	6.55549e-08	8.52479e-07
CG13305	FBgn0035921	0	0	0	0	4.22175153898896	2.47757487679265	97.7609	-10.3198	0.000782401	2.85842	-3.61032	0.000305821	0.00200603
sosie	FBgn0039232	0	0	0	1.87282822844976	1.70012032751272	0.658622403039385	97.3782	-10.3136	0.000785792	1.81163	-5.69296	1.24853e-08	1.83924e-07
knk	FBgn0001321	0.00888478604250129	0	0	1.20883014434628	4.15849005176454	6.58944140329576	342.308	-10.3116	0.000786848	1.4169	-7.27762	3.39769e-13	8.34206e-12
HLH3B	FBgn0011276	0	0	0	1.89195891482702	0.915433245668112	3.5549697668255	97.2	-10.3115	0.000786897	1.85066	-5.57181	2.5211e-08	3.49011e-07
CG12913	FBgn0033500	0	0	0	0.544978652933228	2.24959670003674	0.777929188667246	96.4294	-10.3002	0.00079311	1.88613	-5.46101	4.73442e-08	6.24077e-07
CG42750	FBgn0261804	0	0	0	0	0.89723060643687	0.403285396648515	96.2255	-10.297	0.000794891	2.87538	-3.58108	0.000342182	0.00221592
Shawl	FBgn0085395	0	0	0	0	1.22368099934885	0.204179622292431	96.0545	-10.2943	0.00079633	2.93378	-3.5089	0.000449966	0.00282297
kat-60L1	FBgn0037375	0.0130109079286136	0	0	0	8.05315232634634	8.30802927065063	479.812	-10.2804	0.000804076	3.38796	-3.03439	0.00241024	0.012318
CCAP	FBgn0039007	0	0	0	3.10946249992887	1.23210666515702	2.77658581365395	95.1151	-10.2798	0.000804403	1.80431	-5.69734	1.21688e-08	1.80088e-07
Tg	FBgn0031975	0	0	0	0	1.04180985124204	1.76860716899583	94.0797	-10.2645	0.000812986	2.8774	-3.56727	0.000360718	0.00232348
Reg-2	FBgn0016715	0	0	0	7.40338736178488	1.59289085481307	0.919195019247528	93.6685	-10.257	0.000817201	2.02727	-5.05954	4.20279e-07	4.90359e-06
CG34393	FBgn0085422	0	0	0	1.23767231827592	0.904498314760684	0.717572918049858	91.2335	-10.2196	0.00083869	1.77783	-5.74835	9.01191e-09	1.35025e-07
CG8401	FBgn0034069	0	0	0	0.68725003316366	4.36861951504814	2.98508642018572	90.5848	-10.2102	0.000844162	1.95563	-5.22093	1.78022e-07	2.16886e-06
CG1208	FBgn0037386	0	0	0	1.20660645078254	1.49647677049543	0.614147600913376	88.6873	-10.1789	0.000862666	1.8274	-5.57015	2.54522e-08	3.51845e-07
Oamb	FBgn0024944	0	0	0	0	0.924114119695053	0.560098359985768	87.857	-10.1657	0.00087059	2.91129	-3.49183	0.000479731	0.00298448
Cow	FBgn0039054	0	0.0297109760123553	0	3.75214102027838	17.7607703743811	12.871851281104	1616.68	-10.1618	0.000872932	1.86029	-5.46251	4.69458e-08	6.19671e-07
CG42867	FBgn0262141	0	0	0	8.09589953450807	0.0377792808165442	10.4109424415372	86.8984	-10.1496	0.000880373	2.49634	-4.06578	4.78711e-05	0.000374925
CG13053	FBgn0040801	0	0	0	4.59105191509233	3.60304657206816	4.71280181803878	85.6117	-10.1281	0.000893571	1.79119	-5.65441	1.56378e-08	2.26221e-07
TbCMF46	FBgn0032163	0	0	0	1.12197563553695	2.79699537680013	0.527343884140883	83.8633	-10.0985	0.000912133	1.97076	-5.12415	2.98882e-07	3.55162e-06
CG15522	FBgn0039723	0	0	0	1.48472880082822	0.682981553125158	3.50498240082346	83.8113	-10.0978	0.000912537	1.96377	-5.14206	2.71742e-07	3.24509e-06
sNPF-R	FBgn0036934	0	0	0	0.0864058353958609	0.892565360176459	0.659194846657703	83.1774	-10.0871	0.000919323	2.07177	-4.86886	1.12244e-06	1.20472e-05
l(1)sc	FBgn0002561	0	0	0	2.30889698926588	2.94141146266276	1.82952335247198	83.0901	-10.085	0.000920681	1.81676	-5.5511	2.83883e-08	3.87439e-07
CR44334	FBgn0265422	0	0	0	6.15794497085972	3.08078795541593	5.57999974849509	82.5978	-10.0763	0.000926284	1.84157	-5.47156	4.46079e-08	5.91238e-07
CG32037	FBgn0052037	0	0	0	1.14305851104132	1.13560073513259	1.89690247247924	82.0176	-10.0666	0.000932529	1.83369	-5.48978	4.02443e-08	5.37836e-07
Tie	FBgn0014073	0	0	0	0	0.515128719369053	0.944171410058042	81.7455	-10.0618	0.000935638	2.95315	-3.40712	0.000656513	0.00396166
HLH4C	FBgn0011277	0.00834196554692712	0	0	4.45520451625259	3.83470312445457	2.14519132805264	159.101	-10.0589	0.000937499	1.52218	-6.60821	3.88989e-11	7.6599e-10
CG5853	FBgn0032167	0	0	0	2.04162779581314	0.574077992674731	0.292557158727131	81.6115	-10.0582	0.000937936	2.04434	-4.92004	8.65274e-07	9.48618e-06
CG14274	FBgn0032023	0	0	0	0	2.01696249971312	2.71651021925246	81.4302	-10.0562	0.000939268	2.94878	-3.41028	0.000648957	0.00392342
CG14989	FBgn0035495	0.0692294487350057	0	0	21.095795918573	32.2323965158131	20.6864685820418	2311.96	-10.0531	0.000941264	1.92112	-5.23293	1.6684e-07	2.04295e-06
CG8303	FBgn0034143	0	0	0	1.27682397893674	0.998919881747682	1.04578995246387	81.2334	-10.0523	0.000941817	1.81593	-5.53559	3.1018e-08	4.19765e-07
CG13287	FBgn0035643	0	0	0	1.24189580699054	0.296314717361323	2.70040483341863	81.0341	-10.0491	0.000943874	2.0607	-4.87654	1.0796e-06	1.16653e-05
CR42786	FBgn0261857	0	0	0	10.2165781400659	1.2329379410011	3.24080964789674	80.1532	-10.0323	0.000954943	2.06778	-4.85173	1.22392e-06	1.30062e-05
fd3F	FBgn0264954	0	0	0	0.0240663214140783	1.19413685550025	1.24163163590941	79.1332	-10.0152	0.000966349	2.33944	-4.28101	1.86044e-05	0.000158023
tadr	FBgn0032911	0	0	0	0	2.04972512207291	0.727861756992191	78.9251	-10.011	0.000969123	2.99005	-3.34812	0.000813626	0.00480458
CG12885	FBgn0039523	0	0	0	0.922217888104069	0.977677653889375	0.42430031527558	78.6984	-10.0064	0.00097223	1.88369	-5.31212	1.08355e-07	1.36848e-06
TyrRII	FBgn0038541	0	0	0	1.02961788505068	0.369960518240061	0.249953560604695	78.1426	-9.99564	0.000979515	1.97679	-5.05652	4.26987e-07	4.97584e-06
Sox21a	FBgn0036411	0	0	0	0.320255572199305	0.921264346764038	1.86440735517767	77.5886	-9.98689	0.000985478	2.01247	-4.9625	6.959e-07	7.78972e-06
RpL22-like	FBgn0034837	0	0	0	3.38732822758092	1.86694657035134	0.598914700409952	77.1477	-9.97727	0.000992073	2.00854	-4.96743	6.78464e-07	7.62107e-06
CG13321	FBgn0033787	0	0	0	0.81470918028344	0.364478524177233	2.34035813150504	76.9262	-9.97424	0.000994158	2.04571	-4.87569	1.08428e-06	1.17027e-05
Trh	FBgn0035187	0	0	0	0	2.47868771151185	0.811209796689027	76.8344	-9.9723	0.000995495	3.00936	-3.31376	0.00092052	0.00534422
CG13622	FBgn0039202	0	0	0	2.6110923408208	0	3.32990589267729	76.3347	-9.96258	0.00100222	3.02276	-3.29586	0.000981217	0.00564229
CG6405	FBgn0032428	0	0	0	2.78336263431282	2.32111798609519	0.255970542244591	76.0439	-9.95667	0.00100634	2.12565	-4.68405	2.81256e-06	2.79777e-05
exex	FBgn0041156	0	0	0	0	1.38474250400825	1.58867035485026	75.6461	-9.94988	0.00101108	2.98774	-3.33023	0.000867727	0.0050867
CG16798	FBgn0032856	0	0	0	0.0672202759348373	1.13301747595349	1.59204497496235	75.041	-9.93867	0.00101897	2.24158	-4.43378	9.25953e-06	8.38922e-05
pirk	FBgn0034647	0	0	0	0	1.54178759458027	2.25435905606963	74.9711	-9.93696	0.00102018	2.99624	-3.31648	0.000911598	0.0052988
Dop1R1	FBgn0011582	0	0	0	0.00165619472461685	0.340830586975209	0.134755601991587	74.3651	-9.92536	0.00102841	2.52982	-3.92335	8.7327e-05	0.00064322
DIP-zeta	FBgn0051708	0	0	0	0	1.05917745633447	0.878309585131235	73.8333	-9.91487	0.00103592	3.0016	-3.30319	0.000955901	0.00552114
CG17855	FBgn0032124	0	0	0	2.44983023939517	0.802063069707037	0.681235232226254	72.9216	-9.89587	0.00104965	2.00225	-4.94238	7.71758e-07	8.55941e-06
Octbeta2R	FBgn0038063	0	0	0	0	0.798866734159547	0.104021104609571	72.6296	-9.89107	0.00105315	3.10341	-3.18716	0.00143678	0.00786037
betaTub85D	FBgn0003889	0	0	0	0	1.29430461687185	2.38873598533089	72.5404	-9.88943	0.00105435	3.02134	-3.27319	0.00106342	0.00605008
pb	FBgn0051481	0	0	0	0	1.37154598290578	0.447309597276137	72.5427	-9.88938	0.00105438	3.04345	-3.2494	0.00115649	0.00649153
CG9119	FBgn0035189	0	0	0	1.9305942144491	2.64866423229653	1.01060431691617	72.4808	-9.88782	0.00105552	1.93349	-5.11398	3.15446e-07	3.74383e-06
Osi17	FBgn0037427	0	0	0	0	1.08607074099596	0.569540201632717	72.0541	-9.87966	0.00106151	3.02631	-3.26459	0.00109622	0.00620011
CG8192	FBgn0034030	0	0	0	0.0824700039796392	3.35660837559095	0.395208624644306	71.9915	-9.87855	0.00106233	2.40703	-4.10404	4.05996e-05	0.000322159
FMRFaR	FBgn0035385	0	0	0	0	0.600223026230416	0.993613403020566	71.9233	-9.8771	0.0010634	3.02269	-3.26765	0.00108445	0.00615157
DNaseII	FBgn0000477	0	0	0	3.98767317695523	0.0673751017819478	1.3699734827879	71.2721	-9.86301	0.00107384	2.3902	-4.12643	3.68434e-05	0.000296251
tj	FBgn0000964	0	0	0	0	0.938250386464485	0.955080285593034	70.7327	-9.853	0.00108132	3.02624	-3.25585	0.00113052	0.00636861
Cpr49Ag	FBgn0033730	0	0	0	9.61187896382694	0	0.522179906178966	70.4719	-9.8468	0.00108597	3.2273	-3.0511	0.00228006	0.0117203
Cpr49Ah	FBgn0033731	0	0	0	0	4.9976264386831	1.6396953575668	70.2987	-9.84406	0.00108804	3.06149	-3.21544	0.00130243	0.00721047
PK2-R1	FBgn0038140	0	0	0	0	1.73169680207927	0.654209848331522	70.246	-9.84298	0.00108885	3.05473	-3.22221	0.00127205	0.00707438
CG3078	FBgn0023524	0.0178989838354961	0	0	3.2409655318342	7.97446425677634	5.89623250251106	729.738	-9.83784	0.00109274	1.0195	-9.64966	4.93207e-22	2.78301e-20
hoe2	FBgn0031649	0	0	0	0	1.65587843639882	0.608072620482703	69.9494	-9.83687	0.00109347	3.05862	-3.21612	0.00129937	0.00720138
nSyb	FBgn0013342	0.0379239848243406	0	0	4.88136551060232	16.7992734627382	13.2895053746997	1525.09	-9.83668	0.00109362	1.88317	-5.22346	1.75615e-07	2.14223e-06
CG14661	FBgn0037288	0	0	0	2.40556549004321	3.6058806089054	0	69.6509	-9.8303	0.00109846	3.09068	-3.18063	0.00146954	0.00800653
CG13999	FBgn0031753	0	0	0	0	3.9103188755245	2.33904669162988	69.5995	-9.82967	0.00109894	3.04251	-3.23077	0.00123455	0.00689364
CR44018	FBgn0264788	0	0	0	0.319777054576385	0.343230540344193	0.340622928303022	68.8473	-9.81381	0.00111109	1.89875	-5.16856	2.35902e-07	2.84172e-06
Pburs	FBgn0264810	0	0	0	0.39835281738789	1.15375844020287	10.208231831604	68.5703	-9.80863	0.00111509	2.37736	-4.12585	3.69361e-05	0.000296503
PK2-R2	FBgn0038139	0	0	0	0	1.3883499145365	0.77007520715194	67.705	-9.78985	0.00112969	3.06159	-3.19763	0.0013856	0.00762237
santa-maria	FBgn0025697	0	0	0	0.459640926368634	0.368842045606355	0.30506645606357	67.4635	-9.7842	0.00113413	1.92167	-5.0915	3.55249e-07	4.17689e-06
CG4839	FBgn0032187	0	0	0	0	0.635262784000552	0.330859904767011	67.3079	-9.78136	0.00113636	3.06694	-3.18929	0.00142621	0.00781904
Slob	FBgn0264087	0	0	0	0	0.577964463766665	0.276773801861643	67.2841	-9.78085	0.00113677	3.07009	-3.18585	0.00144328	0.00788576
nec	FBgn0002930	0	0	0	2.74756923852558	0.628251163413396	0.469918816498018	67.187	-9.77755	0.00113937	2.13309	-4.58374	4.56726e-06	4.38502e-05
vnd	FBgn0261930	0	0	0	0.915336902106268	0	0.536068843184149	67.1109	-9.77658	0.00114014	3.10507	-3.14858	0.00164066	0.00882425
beat-Ib	FBgn0028645	0	0	0	0	1.86957521038134	0.525631947255233	66.9067	-9.7727	0.0011432	3.09981	-3.15268	0.00161778	0.00871219
CG6023	FBgn0030912	0	0	0	1.6864997661968	0.73016849559815	1.1585927655472	66.7456	-9.76862	0.00114644	1.96294	-4.97653	6.4734e-07	7.3312e-06
Cpr64Aa	FBgn0035510	0	0	0	4.59135887540491	0.424290384555035	1.13517370908471	66.7253	-9.76765	0.00114722	2.20976	-4.42022	9.85994e-06	8.85834e-05
PHDP	FBgn0025334	0	0	0	0	1.59852078002741	4.98174958955009	66.3154	-9.76001	0.0011533	3.09774	-3.15068	0.00162888	0.00876581
NimC2	FBgn0028939	0	0	0	1.04396668748259	0.399155054927263	0.753829437178636	66.2575	-9.75804	0.00115488	1.9807	-4.92657	8.36868e-07	9.22851e-06
nompB	FBgn0016919	0	0	0	0	0.254665345346741	1.95425395157389	66.0276	-9.75375	0.00115832	3.15996	-3.08667	0.00202413	0.0105801
5-HT2B	FBgn0261929	0	0	0	0	0.640153896166645	0.326230246413101	65.4755	-9.74155	0.00116816	3.08455	-3.15817	0.00158761	0.00857236
gcm2	FBgn0019809	0	0	0	0.27977098643866	1.95468830513434	0.393019763540496	65.4398	-9.74092	0.00116867	2.18142	-4.4654	7.99207e-06	7.30952e-05
CG15673	FBgn0034639	0	0	0	1.7727804005072	1.93993136455347	1.6396953575668	65.4508	-9.74076	0.0011688	1.92878	-5.05022	4.41304e-07	5.1303e-06
CG34367	FBgn0085396	0	0	0	2.07270569640178	0.682846085261835	0.692398209215603	65.2542	-9.73562	0.00117296	2.04063	-4.77088	1.83418e-06	1.88456e-05
Rgk3	FBgn0085426	0	0	0	0	0.518546780351228	0.785533384436382	65.0005	-9.7311	0.00117665	3.08198	-3.15742	0.00159173	0.00858268
CG13594	FBgn0035041	0	0	0	0.28320586656682	1.13134335273964	0.68282893688728	64.9823	-9.73093	0.00117679	2.04536	-4.75755	1.95956e-06	2.00082e-05
dyl	FBgn0066365	0	0	0	0	1.78704784141514	0.126934046476181	64.276	-9.71478	0.00119004	3.22598	-3.01142	0.00260026	0.0131775
CG4577	FBgn0031306	0.0746000376653165	0	0	9.02699237317216	37.4714082879839	15.9783981666992	1811.53	-9.70175	0.00120083	2.03064	-4.77768	1.77332e-06	1.83395e-05
CR42721	FBgn0261638	0	0	0	1.4477743858385	0.175258517186016	1.00292046142435	63.66	-9.70026	0.00120207	2.16389	-4.48278	7.36761e-06	6.78989e-05
Fer3	FBgn0037937	0	0	0	3.66453884310245	0	3.44218343604036	63.5616	-9.69831	0.0012037	3.13068	-3.09783	0.00194944	0.0102452
Hr51	FBgn0034012	0	0	0	0	1.53670706057606	1.29276125127454	63.2358	-9.69137	0.00120951	3.09547	-3.13083	0.00174315	0.00931977
ETHR	FBgn0038874	0	0	0	0.513244173703073	0.502434291816834	0.291089534887192	63.0793	-9.68727	0.00121295	1.97468	-4.90573	9.30805e-07	1.01141e-05
CG15803	FBgn0038606	0	0	0	0.24269006011662	0.251288154861752	0.621889013746862	62.8894	-9.68365	0.00121599	2.03009	-4.77006	1.84174e-06	1.88852e-05
CR34006	FBgn0054006	0	0	0	1.73280547114119	0.437925425268524	1.5250096709317	62.7477	-9.67961	0.0012194	2.07148	-4.6728	2.97114e-06	2.93134e-05
MsR1	FBgn0035331	0	0	0	0	1.52679889227719	0.11659233355159	62.3095	-9.66996	0.00122759	3.23863	-2.98581	0.00282825	0.01418
CG12355	FBgn0040805	0	0	0	2.07328239881965	0.880417018974364	0.976435229983505	61.6398	-9.6536	0.00124159	2.02292	-4.77212	1.823e-06	1.87728e-05
CR44917	FBgn0266222	0	0	0	0.99209814168205	1.44521461393492	0.211402497579084	61.3214	-9.6465	0.00124772	2.15502	-4.47629	7.59514e-06	6.97957e-05
ato	FBgn0010433	0	0	0	0.118344118548051	1.59655302512042	2.968344662022	61.2763	-9.6464	0.0012478	2.34407	-4.11524	3.86775e-05	0.000308684
CG5217	FBgn0038694	0	0	0	3.29393155012106	2.582334085875	0	61.2322	-9.64429	0.00124962	3.16809	-3.0442	0.00233303	0.0119678
Pdf	FBgn0023178	0	0	0	0	8.12765669002043	0.238720353528108	60.8647	-9.63609	0.00125675	3.33644	-2.88813	NA	NA
Gr66a	FBgn0035870	0	0	0	0	2.94592528367189	0.633518660878083	60.6583	-9.63126	0.00126096	3.17787	-3.03072	0.00243969	0.0124487
CG13272	FBgn0086673	0	0	0	0.24025077202413	0.614678559804899	0.659409115532921	60.1868	-9.62037	0.00127051	2.0483	-4.69675	2.64329e-06	2.63755e-05
MsR2	FBgn0264002	0	0	0	0	0.391283558888828	1.52731048042035	59.8946	-9.61312	0.00127692	3.17451	-3.02822	0.00246	0.0125457
CG8292	FBgn0032004	0	0	0	4.64985287144024	0.419298732972035	0	59.9262	-9.61289	0.00127712	3.29736	-2.91533	0.0035531	0.0173853
CR44677	FBgn0265888	0	0	0	3.07627223242869	0.52755857301983	0.722944998242906	59.5285	-9.60293	0.00128596	2.1934	-4.37811	1.19715e-05	0.000105878
yellow-e3	FBgn0038150	0	0	0	1.35334589548089	0	2.7970542490715	58.5672	-9.58045	0.00130616	3.1966	-2.99707	0.00272585	0.0137274
CG13893	FBgn0035146	0	0	0	0	1.25723533876567	1.22193857856889	58.2981	-9.57409	0.00131193	3.14656	-3.04271	0.00234455	0.0120141
fd102C	FBgn0039937	0	0	0	0	0.633697041648248	1.67638389396675	57.4358	-9.55264	0.00133158	3.18105	-3.00298	0.0026735	0.0135273
CG42700	FBgn0261611	0	0	0	0	0.498791051650352	0.384063053608959	57.3414	-9.55021	0.00133383	3.15932	-3.02287	0.00250388	0.0127291
CG30438	FBgn0050438	0	0	0	0.800202767806058	0	0.814408399852993	57.2799	-9.54819	0.0013357	3.19793	-2.98574	0.00282895	0.01418
CG14567	FBgn0037126	0	0	0	0	1.39225768945714	5.98432264292656	57.2154	-9.54711	0.0013367	3.21065	-2.97357	0.00294353	0.0147009
CG8673	FBgn0031986	0	0	0	1.97584384534552	0	1.82889097574759	57.1493	-9.54487	0.00133878	3.19956	-2.98318	0.00285273	0.0142918
CG33225	FBgn0053225	0	0	0	1.38786849162995	1.51117123266177	1.95415748093578	56.8541	-9.53782	0.00134533	2.01877	-4.72456	2.3061e-06	2.33245e-05
CR45387	FBgn0266936	0	0	0	0	9.35518700847328	7.76443978141927	56.0448	-9.51722	0.00136468	3.1734	-2.99906	0.00270812	0.0136595
Drip	FBgn0015872	0	0	0	0	1.69512412941075	0.360221188997269	54.9504	-9.48869	0.00139194	3.24364	-2.92532	0.00344103	0.0168798
Sidpn	FBgn0032741	0.0434331222626114	0	0	2.92159789006937	10.534928574827	18.4600620397363	748.124	-9.48223	0.00139818	1.2235	-7.75011	9.18098e-15	2.77703e-13
boss	FBgn0000206	0	0	0	0	0.829288441634452	0.862023712706875	54.5183	-9.4774	0.00140287	3.19132	-2.96975	0.00298046	0.0148546
nolo	FBgn0051619	0.0162836997105198	0	0	1.10361568468127	6.14995680601354	4.6552625735991	744.556	-9.47455	0.00140564	1.20883	-7.83777	4.58624e-15	1.40485e-13
CR45143	FBgn0266636	0	0	0	0	9.19295833202577	5.25543383835513	54.2558	-9.4704	0.0014097	3.20278	-2.95693	0.00310717	0.0154224
CG9360	FBgn0030332	0	0	0	1.23525723352112	2.4461263039999	1.21194874254938	54.1832	-9.46838	0.00141167	2.08362	-4.54421	5.51426e-06	5.20617e-05
Sfp84E	FBgn0259974	0	0	0	4.57798817711793	1.54602744503557	1.27106311659558	54.1942	-9.46761	0.00141243	2.16049	-4.38215	1.17513e-05	0.000104281
CR30009	FBgn0050009	0.00969710933781569	0	0	2.47132306823476	1.74928864260833	3.05384894554176	190.926	-9.46512	0.00141486	1.37331	-6.89221	5.49322e-12	1.18313e-10
hb	FBgn0001180	0	0	0	0	0.543667001226452	0.773457340766192	54.0395	-9.46469	0.00141528	3.20064	-2.95713	0.00310522	0.0154224
CR31386	FBgn0051386	0	0	0	1.16989207599781	0.389278365851254	0.267051361167232	53.9826	-9.46191	0.00141801	2.18525	-4.32989	1.49183e-05	0.000128953
CG42322	FBgn0259222	0	0.00280446474924766	0.0036513829904039	1.11229199621392	1.90163157929916	1.32253508268157	196.489	-9.45816	0.00142171	1.3006	-7.27215	3.53801e-13	8.62078e-12
CG15279	FBgn0028886	0	0	0	0	1.26386923602957	0.49051706948427	53.0792	-9.43875	0.00144097	3.23254	-2.91992	0.00350124	0.0171577
Dh44-R1	FBgn0033932	0	0	0	0.682251851104288	0.728750878684224	0.584327800151079	52.8335	-9.43175	0.00144797	2.05913	-4.58046	4.63949e-06	4.43671e-05
CR44498	FBgn0265691	0	0	0	0	1.32252645081094	1.02500461457792	52.7914	-9.43095	0.00144877	3.21525	-2.9332	0.00335493	0.0165265
CG11437	FBgn0037165	0	0	0	2.1642140913306	2.80236955605302	0	52.7095	-9.42816	0.00145158	3.26806	-2.88494	0.00391486	0.0188684
CG9522	FBgn0030587	0	0	0	1.354205644992	0.551325753002367	0.343505325934807	52.7179	-9.42779	0.00145196	2.17397	-4.33666	1.44663e-05	0.000125866
jp	FBgn0032129	0	0	0	0	0.561170152094095	0.147572582181012	52.3187	-9.41791	0.00146193	3.26409	-2.88531	0.00391029	0.0188558
dila	FBgn0033447	0	0	0	0	1.08887959097948	0.247850427121193	51.9408	-9.40744	0.00147258	3.27811	-2.86977	0.00410764	0.0197285
CG2975	FBgn0031468	0	0	0	0	1.50190688672905	1.06527978644467	51.7437	-9.40203	0.00147811	3.2307	-2.91022	0.00361177	0.0176222
CR44978	FBgn0266313	0	0	0	2.33523456170976	1.53373764138844	1.1094540163969	51.7167	-9.40049	0.00147969	2.10452	-4.46681	7.93937e-06	7.27512e-05
RYa-R	FBgn0004842	0	0	0	1.29938620518745	0.790706233597351	0	51.4743	-9.39376	0.00148661	3.28908	-2.85604	0.00428956	0.0204901
kek3	FBgn0028370	0.00499115921799337	0	0	0.491571468048805	1.59563491048733	1.45402397148938	180.589	-9.39209	0.00148833	1.47763	-6.3562	2.06802e-10	3.7864e-09
CG7906	FBgn0036417	0	0	0	1.28557978076329	0	2.26110470107102	51.2622	-9.38821	0.00149233	3.28233	-2.86022	0.00423341	0.020262
CG4019	FBgn0034885	0	0	0	0	0.761323711089052	1.8896489181715	51.1636	-9.38583	0.0014948	3.2567	-2.88201	0.00395151	0.0190297
CG9016	FBgn0031751	0	0	0	0	3.3597469263177	3.20012367436725	50.8105	-9.37579	0.00150524	3.24052	-2.8933	0.00381221	0.0184647
CR45821	FBgn0267471	0	0	0	2.9305637406908	1.33518760180465	0	50.3374	-9.36147	0.00152026	3.31373	-2.82505	0.0047273	0.0223378
Ugt86Di	FBgn0040251	0	0	0	0	1.25593937775563	0.583131095472701	50.2897	-9.36088	0.00152088	3.26302	-2.86878	0.00412059	0.0197809
CG9368	FBgn0036890	0.0931490795863228	0	0	11.896970291388	20.426351245547	29.2282633878117	1597.97	-9.36048	0.0015213	2.00186	-4.6759	2.92666e-06	2.89042e-05
lectin-46Cb	FBgn0040092	0	0	0	3.83080709053641	0.668900529260008	0	50.0172	-9.35211	0.00153015	3.3713	-2.77403	0.00553659	0.02561
CG12009	FBgn0035430	0	0	0	0	0.0974737236888005	1.20872914437182	49.8184	-9.3474	0.00153515	3.38615	-2.76048	0.00577158	0.0265696
Jheh3	FBgn0034406	0	0	0	1.65306308738376	1.29144731897875	0	49.6465	-9.34165	0.00154128	3.31015	-2.82212	0.00477071	0.0224988
Npc2b	FBgn0038198	0	0	0	1.17734428132538	2.90744755923938	0.912325074221008	49.2913	-9.33186	0.00155178	2.19295	-4.2554	2.08679e-05	0.000174939
SP2353	FBgn0034070	0	0.029185066563072	0	2.22229517414067	8.02680145225726	8.52253223761459	1307.81	-9.32002	0.00156457	1.9971	-4.66677	3.05972e-06	3.00951e-05
CG6431	FBgn0032289	0	0	0	1.21656909844137	0.101155323470075	0.999854988796466	48.6715	-9.31302	0.00157218	2.37512	-3.92108	8.81524e-05	0.000647816
CR43461	FBgn0263415	0	0	0	6.16830440724424	0	4.21154629512021	48.639	-9.31213	0.00157314	3.31485	-2.80921	0.00496628	0.0232507
CG8909	FBgn0030706	0.0153613848943802	0	0	1.22593212627305	4.77396638688078	3.99608156067554	828.247	-9.31108	0.0015743	1.17644	-7.91459	2.48065e-15	7.82215e-14
CG14535	FBgn0031955	0.0142726935413267	0	0	1.93774782780172	4.51600527742151	2.91801604312609	585.022	-9.30734	0.00157838	1.09022	-8.53712	1.37604e-17	5.46395e-16
CG42524	FBgn0260429	0	0	0	0.410893860708692	0.384981387564685	1.06065877512734	47.8078	-9.28809	0.00159958	2.20221	-4.21762	2.46891e-05	0.000204661
CG10483	FBgn0035649	0	0	0	0.668272351282733	0.717198625903351	0.606643322638656	47.6973	-9.28423	0.00160386	2.12406	-4.37099	1.23682e-05	0.000109087
CG7606	FBgn0040565	0	0	0.00828861978873757	0	0	4.91116483908897	98.0504	-9.28008	0.00160848	3.42419	-2.71015	NA	NA
Gyc32E	FBgn0010197	0	0	0	0.138021970249409	0.322769668354611	0.694684977237015	47.531	-9.27997	0.0016086	2.26187	-4.10279	4.08192e-05	0.00032337
ninaC	FBgn0002938	0	0	0	0.36461622957634	0.256216645124847	0.198576930861086	47.5576	-9.27961	0.00160901	2.14718	-4.32177	1.54785e-05	0.00013335
CG30090	FBgn0050090	0	0	0	3.96004613704033	0	0.487476998195536	47.5339	-9.27862	0.00161012	3.42213	-2.71136	0.00670088	0.0301009
Wnt10	FBgn0031903	0	0	0	0.538312099660782	0.522547105188833	0.807765712990804	47.4794	-9.27788	0.00161095	2.14079	-4.33385	1.46521e-05	0.00012691
PsGEF	FBgn0264598	0.00503025997832912	0	0	0.321769214129748	1.25427532270959	1.6195593569869	485.171	-9.2638	0.00162674	1.24431	-7.44491	9.70115e-14	2.58581e-12
SmydA-4	FBgn0030257	0	0	0	1.1439931459645	0	0.621421748350133	46.198	-9.23777	0.00165636	3.35846	-2.7506	0.00594864	0.0272677
CCHa2	FBgn0038147	0	0	0	0.694409869012931	1.00939816640886	1.23398595106809	45.856	-9.22784	0.0016678	2.169	-4.25442	2.09595e-05	0.000175402
CR45517	FBgn0267073	0	0	0	1.83879340268556	3.65580435994513	0	45.4984	-9.216	0.00168154	3.38407	-2.72335	0.00646244	0.0292386
CR45358	FBgn0266898	0	0	0	0	3.85616128263736	8.66281529617151	45.4034	-9.21353	0.00168442	3.3401	-2.75846	0.00580752	0.0267096
CG14990	FBgn0035496	0	0	0	2.92530028108748	0	1.00492523313562	45.0746	-9.20213	0.00169779	3.39525	-2.7103	0.00672232	0.0301691
CG16957	FBgn0032519	0	0	0	2.01751618826554	0.0601720909005323	2.96933922933915	44.546	-9.18561	0.00171734	2.61692	-3.51008	0.000447972	0.00281412
CG14075	FBgn0036835	0	0	0	0	3.73174094902411	2.43034964719471	44.4332	-9.1823	0.00172129	3.34427	-2.74568	0.00603861	0.0276276
Scp2	FBgn0020907	0	0	0	1.0716922379973	2.15386069727743	0	44.2742	-9.17665	0.00172804	3.40512	-2.69496	0.00703972	0.0313747
CG9759	FBgn0038160	0	0	0	1.43467008997775	0	0.469456347187176	44.185	-9.17335	0.00173199	3.41282	-2.68791	0.00719017	0.0319714
CG12994	FBgn0040877	0	0	0	0.559061679338369	2.2867977035374	0.684027419551473	43.9953	-9.16809	0.00173832	2.3122	-3.9651	7.33663e-05	0.000550904
CG14086	FBgn0036860	0	0	0	0	1.31430576153181	1.34506259800402	43.7008	-9.15835	0.00175009	3.35208	-2.73214	0.00629238	0.0285853
Ddc	FBgn0000422	0	0	0	0	0.757260493278061	0.675341098289938	42.8684	-9.1306	0.00178408	3.36741	-2.71146	0.0066988	0.0301009
CG8051	FBgn0031012	0	0	0	0	0.387071929769506	1.16792335995109	42.6713	-9.12402	0.00179224	3.40126	-2.68254	0.0073066	0.0323698
ppk9	FBgn0085398	0	0	0	1.86995939256159	0.320684592977643	0	42.3262	-9.11118	0.00180827	3.49645	-2.60583	0.00916509	0.0391128
upd3	FBgn0053542	0	0	0	1.09696987508712	0.677985850871599	0	42.175	-9.10625	0.00181445	3.4366	-2.64978	0.00805436	0.0351818
CG15765	FBgn0029814	0.0379000513089196	0	0	1.14345374706501	8.25480729713945	11.7674672983446	995.397	-9.10451	0.00181664	1.3448	-6.77016	1.28636e-11	2.68081e-10
CR45270	FBgn0266808	0	0	0	0	1.60135403203029	2.2070972701559	41.6815	-9.09013	0.00183484	3.39168	-2.68012	0.00735952	0.0325743
wry	FBgn0051665	0.016772268180479	0	0	0.00851481685988156	4.01855262914956	5.18301162266527	559.306	-9.08124	0.00184618	1.83195	-4.95715	7.1535e-07	7.99816e-06
CG5577	FBgn0036759	0	0	0	1.18269309592447	0.596989523504356	0	41.164	-9.07119	0.00185909	3.46143	-2.62065	0.00877625	0.0377708
CG7069	FBgn0038952	0	0	0	0.868874930528152	0	0.553465681406693	40.9788	-9.06485	0.00186728	3.44682	-2.62992	0.00854055	0.0369541
CG4842	FBgn0036620	0	0	0	3.22838278426719	0	0.869003428260779	40.9424	-9.06332	0.00186925	3.4832	-2.60201	0.00926797	0.0394645
CG2663	FBgn0037323	0	0	0	0	0.331952416366158	1.97361508084028	40.5754	-9.05138	0.00188479	3.48364	-2.59826	0.00936986	0.0397405
CG13046	FBgn0036595	0	0	0	3.5519651201858	0.487309186870508	0.812499492161783	40.5388	-9.04851	0.00188855	2.45057	-3.69241	0.000222142	0.00150523
CG32407	FBgn0052407	0	0	0	2.15473098633077	0	0.557282082310286	39.9526	-9.028	0.00191558	3.50498	-2.57577	0.0100018	0.0421984
CCAP-R	FBgn0039396	0	0	0	0	0.482122329134372	0.756148863820994	39.5572	-9.01468	0.00193336	3.43617	-2.62346	0.00870409	0.0375439
RunxB	FBgn0259162	0	0	0	0	0.369910394880321	0.721368210959344	39.1695	-9.00048	0.00195247	3.45044	-2.60851	0.00909387	0.0389121
CG31036	FBgn0051036	0	0	0	0	0.154415133933485	0.941763618975755	38.9583	-8.99271	0.00196302	3.51816	-2.55609	0.0105857	0.044313
CR42755	FBgn0261813	0	0	0	2.68271840657559	0	0.618809369218465	38.7473	-8.98377	0.00197522	3.5366	-2.54023	0.0110781	0.0460744
Oli	FBgn0032651	0.0586905085910287	0	0	6.44775672171346	7.83218248406385	16.0404980631535	657.817	-8.97785	0.00198335	1.1708	-7.6681	1.74565e-14	5.151e-13
CG14960	FBgn0035428	0	0.0246400583612916	0	1.25289869273084	3.05965081327672	8.62543347373783	200.253	-8.9765	0.0019852	1.51159	-5.93846	2.87709e-09	4.59621e-08
CG4666	FBgn0029838	0	0	0	0.637130698390022	0.910527787838209	1.09353123993267	38.5137	-8.97608	0.00198578	2.28872	-3.92188	8.78619e-05	0.000646667
nerfin-1	FBgn0028999	0.166631281872534	0.00369703286302007	0	8.17366944835297	35.6582474154393	42.0499056644836	2953.35	-8.97428	0.00198825	1.88926	-4.75015	2.03268e-06	2.07329e-05
CG10650	FBgn0046302	0	0	0	1.20341949473092	0.482321132218392	0.330880229105408	38.4892	-8.97389	0.00198879	2.36902	-3.78802	0.000151852	0.00106794
CG11816	FBgn0030495	0	0	0	0	0.516851537261771	1.23157206212558	38.3273	-8.96914	0.00199536	3.47594	-2.58035	0.00987016	0.0417524
CG8654	FBgn0034479	0	0	0	0.440246575681113	0.577958802623898	0.106802057588524	38.2498	-8.96546	0.00200044	2.41279	-3.71581	0.00020255	0.00138709
CG15353	FBgn0040718	0	0	0	9.37330502374299	0	0.801108303268352	38.0975	-8.95924	0.00200909	3.62161	-2.47383	0.0133672	0.0538765
CG14830	FBgn0035755	0.0116574670645969	0	0	0.0118363474799041	2.71187760020309	3.27295422697829	131.002	-8.95904	0.00200937	2.14263	-4.18133	2.89808e-05	0.000237988
DIP-iota	FBgn0031837	0	0	0	0	1.74576149183911	0.900782151971514	37.5724	-8.94034	0.00203558	3.48454	-2.56572	0.0102963	0.0432704
CG13868	FBgn0034501	0.0677039110502935	0	0	5.39318573304932	16.2858258202224	11.6490584949623	1379.11	-8.93718	0.00204004	2.08224	-4.29209	1.76998e-05	0.000150871
Oaz	FBgn0261613	0.0111142954143191	0	0	0	3.78383816375821	1.71486851673669	315.009	-8.92913	0.00205147	2.21579	-4.02977	5.58317e-05	0.000430631
CG6154	FBgn0039420	0	0	0	0.396567807474658	0.123265457213395	0.375280905109689	37.2806	-8.92849	0.00205237	2.37447	-3.7602	0.000169779	0.00118026
dpr15	FBgn0037993	0	0	0	0	0.336636124593952	0.646951434776357	36.7247	-8.90751	0.00208244	3.50348	-2.54248	0.011007	0.0458381
dib	FBgn0000449	0	0	0	0.586267775126144	0.00837839240387158	1.12827645110546	36.4043	-8.89455	0.00210123	2.8772	-3.09139	0.00199222	0.0104359
Cad88C	FBgn0038247	0	0	0	0	0.365537646352752	0.135648630025541	36.166	-8.88528	0.00211477	3.53006	-2.51704	0.0118346	0.0486338
CG30203	FBgn0050203	0	0	0	0	0.793719447228085	0.379574942001908	36.1132	-8.88319	0.00211783	3.52062	-2.52319	0.0116296	0.0479342
CG5773	FBgn0034290	0	0	0	1.72430374938269	0	0.75036906193735	35.9267	-8.87487	0.00213009	3.56684	-2.48816	0.0128405	0.0520579
CR44423	FBgn0265596	0	0	0	3.71902390647927	1.02981937750557	0	35.9192	-8.87439	0.00213079	3.6001	-2.46504	0.0136997	0.0550785
Osi2	FBgn0037410	0	0	0	0.720901586511673	0.970015603310305	0.228991937867088	35.7396	-8.86758	0.00214087	2.42851	-3.65145	0.000260765	0.00172929
DAT	FBgn0034136	0	0	0	0	0.495331110126915	0.601940795738339	35.6868	-8.86613	0.00214303	3.51792	-2.52028	0.0117263	0.0482298
CG14797	FBgn0029587	0	0	0	0	0.320338567075985	0.730603707402028	35.428	-8.85567	0.00215863	3.54045	-2.50128	0.0123744	0.0504581
CG9993	FBgn0034553	0	0	0	0	0.651975624213592	1.17108097957185	35.1459	-8.84412	0.00217598	3.53895	-2.49908	0.0124517	0.0507374
Gyc88E	FBgn0038295	0	0	0	0	0.54883333325527	0.131542724580919	35.1136	-8.84265	0.00217819	3.57944	-2.4704	0.0134962	0.0543393
CR44923	FBgn0266228	0	0	0	0	1.57107771247691	2.45651030757542	34.945	-8.83585	0.00218849	3.54027	-2.49581	0.0125669	0.051142
CG44251	FBgn0265186	0	0	0	0.666922919506706	0	1.02384733594547	34.6758	-8.82419	0.00220625	3.58515	-2.46132	0.0138427	0.0556072
mAChR-B	FBgn0037546	0	0	0	0	0.00686183910331593	0.657849993135344	34.2981	-8.80887	0.00222979	3.86403	-2.27971	NA	NA
Sr-CI	FBgn0014033	0	0	0	0	0.946849659265869	0.50263141069827	34.1467	-8.80243	0.00223977	3.56553	-2.46876	0.0135583	0.0545326
CG13982	FBgn0031811	0	0	0	0.638885104609577	0.394431129342309	0.173089294272091	34.1122	-8.79988	0.00224374	2.44436	-3.60007	0.000318128	0.00207969
CG44296	FBgn0265342	0	0	0	7.70742531095079	0.0403593292625521	0	33.9845	-8.79434	0.00225236	3.90831	-2.25016	NA	NA
CG12688	FBgn0029707	0	0	0	0	1.67806989566461	0.445988327612193	33.8361	-8.7892	0.00226041	3.6055	-2.43772	0.0147803	0.0587617
Tbh	FBgn0010329	0	0	0	0	0.183954233427816	0.633325973165668	33.8203	-8.78869	0.00226121	3.60092	-2.44068	0.0146597	0.0583787
Gsc	FBgn0010323	0	0	0	0.081701866770684	0	1.25580393811954	33.7983	-8.78767	0.00226281	3.74703	-2.34524	0.0190149	0.0723197
CG10918	FBgn0031178	0	0	0	0	3.01094405089366	1.88195205891804	33.6586	-8.78167	0.00227223	3.57368	-2.45732	0.0139979	0.0561369
CG16884	FBgn0028544	0	0	0	0	0.690935721770089	1.53525616281732	33.653	-8.78152	0.00227247	3.5843	-2.45	0.0142858	0.0571017
GstD2	FBgn0010038	0	0	0	0	0.586145027164586	3.57873564417169	32.7053	-8.74034	0.00233827	3.66753	-2.38317	0.0171643	0.0664065
CG43337	FBgn0263042	0	0	0	0	0.945236045977047	1.14767390133891	32.5339	-8.7327	0.0023507	3.5994	-2.42615	0.0152599	0.0603453
snoRNA:Psi18S-1854a	FBgn0083042	0	0	0	0	5.47609316468873	16.2436007724423	32.2989	-8.72229	0.00236771	3.63406	-2.40015	0.0163884	0.0638402
hoe1	FBgn0041150	0	0	0	0	0.536090442688328	0.11474326044312	32.2382	-8.7194	0.00237247	3.66204	-2.38102	0.0172648	0.0667421
CR42651	FBgn0261503	0	0	0	1.41760216378296	0.0318830924810142	0	32.1929	-8.71618	0.00237776	3.88981	-2.24077	NA	NA
robo3	FBgn0041097	0.0384587905749064	0.00799951532751138	0	2.09887995761617	8.81943626948615	8.76915182122432	1565.05	-8.70854	0.00239038	0.996822	-8.73631	2.40855e-18	1.05159e-16
CR44918	FBgn0266223	0	0	0	0	1.05041796615153	1.27217743259493	31.7062	-8.69552	0.00241205	3.62281	-2.40022	0.0163854	0.0638402
CG4676	FBgn0033815	0	0	0	0	1.48667373025729	1.36908157296837	31.2853	-8.67623	0.00244453	3.6343	-2.38732	0.0169719	0.0657149
Dnah3	FBgn0035581	0	0	0	0	0.147295157167322	0.0583826534944308	31.147	-8.66977	0.0024555	3.65947	-2.36913	0.0178298	0.0685418
Mco1	FBgn0032116	0	0	0	0.759023073786236	0.114051086288842	0	31.1693	-8.66962	0.00245575	3.76404	-2.30327	0.0212634	0.0792776
CG4341	FBgn0028481	0	0.0570196222335018	0	2.29047550115326	10.0517043915991	10.8870253536905	1036.36	-8.66368	0.00246589	2.1138	-4.09862	4.15621e-05	0.000328446
Cyp4s3	FBgn0030615	0	0	0	0	0.795544471040691	0.451489543385964	30.5249	-8.64069	0.00250549	3.66511	-2.35755	0.018396	0.0704656
PH4alphaMP	FBgn0026190	0	0	0	1.12793724890325	0	0.384221919599872	30.4464	-8.63597	0.0025137	3.72493	-2.31842	0.0204263	0.0767499
RIC-3	FBgn0050296	0.0363889143803329	0	0	2.53704735694001	6.67975747011865	5.46490705966444	462.619	-8.62109	0.00253976	1.23108	-7.00289	2.50731e-12	5.62628e-11
CR45111	FBgn0266586	0	0	0	3.40299217314199	1.32969575873944	0.289874714998417	30.0907	-8.61851	0.0025443	2.68657	-3.208	0.00133663	0.00737402
Spn88Eb	FBgn0038299	0	0	0	0	0.705371645601977	1.22719338082044	29.5865	-8.59573	0.0025848	3.6942	-2.32682	0.0199748	0.0754086
Hmx	FBgn0264005	0.0140413226227237	0	0	0.392061521578737	3.03661017244043	2.14555881894379	202.315	-8.58504	0.00260403	1.51125	-5.68077	1.34091e-08	1.95149e-07
ru	FBgn0003295	0.0462473373591599	0	0	2.33443317716559	5.10776717113111	10.6862904337974	349.605	-8.57688	0.00261881	1.33351	-6.43179	1.26113e-10	2.34012e-09
CG15651	FBgn0034567	0	0.0279389432852023	0	3.07805447715526	3.25489196066778	4.61779929321817	299.157	-8.56357	0.00264307	1.20247	-7.12165	1.06645e-12	2.49156e-11
snoRNA:Psi18S-301	FBgn0083039	0	0	0	8.04082538801482	11.2713663027446	0	28.5122	-8.54161	0.00268361	3.77397	-2.2633	0.0236173	0.0862867
Porin2	FBgn0069354	0	0	0	0	1.33493490672502	0.968118003669761	27.7928	-8.50545	0.00275172	3.74941	-2.26848	0.0233	0.0853862
CR42719	FBgn0261636	0	0	0	1.60986864230381	0	1.14118628169639	27.7837	-8.50417	0.00275416	3.78779	-2.24515	0.0247582	0.089809
CG17928	FBgn0032603	0	0	0	0	0.681537310623836	0.884899190546348	27.6681	-8.49901	0.00276403	3.75296	-2.26461	0.0235364	0.0860889
CG10933	FBgn0034264	0.0932015323302899	0.312997869264643	0	69.786564423227	38.2760163818596	37.5352231139436	2189.94	-8.47111	0.00281801	0.897733	-9.43611	3.86883e-21	2.07391e-19
Osi24	FBgn0037409	0.0677764869084684	0	0	3.47752699359941	12.8526579099254	8.01573401880888	686.663	-8.46798	0.00282412	1.30329	-6.49737	8.17375e-11	1.5404e-09
Dlip3	FBgn0040465	0.10498060245052	0	0	2.37781036287318	16.4685817787589	18.719948222282	592.848	-8.46273	0.00283443	1.40757	-6.01231	1.82901e-09	3.0065e-08
CG12290	FBgn0039419	0.00533526114476722	0	0	0.61213559544959	1.10736646065543	0.245236269512574	93.8544	-8.45853	0.00284268	1.71073	-4.94441	7.63763e-07	8.50006e-06
hkb	FBgn0261434	0	0	0	0	0.601912906742721	0.998257416157453	26.8259	-8.45444	0.00285076	3.78836	-2.23169	0.0256357	0.0923326
CG6026	FBgn0038676	0	0	0	0	0.0606018128461688	0.397238043959143	26.7489	-8.45034	0.00285888	3.86248	-2.1878	0.0286841	0.10116
CR44489	FBgn0265682	0	0	0	0	2.6488185024481	2.05656705864311	26.7306	-8.44924	0.00286104	3.78707	-2.23108	0.025676	0.0924051
CG14022	FBgn0031700	0	0	0	0	2.94400260694322	0.88271943329133	26.6928	-8.44712	0.00286525	3.82141	-2.21047	0.0270723	0.0966409
CG1958	FBgn0029940	0	0	0	0	0.658515994804295	1.88230334414556	26.6391	-8.44439	0.00287069	3.81565	-2.21309	0.0268913	0.0962085
Drl-2	FBgn0033791	0	0	0.0282157284602324	0.376663249073119	4.42819610817414	4.7507585426379	617.242	-8.43933	0.00288076	1.50498	-5.60762	2.05128e-08	2.89792e-07
CG5144	FBgn0035957	0	0	0	0	1.04224986377088	0.860648807432031	26.1804	-8.41925	0.00292115	3.80734	-2.21132	0.0270137	0.0966104
CG3769	FBgn0032119	0	0	0	0	1.14205093757199	0.686384103167499	26.0753	-8.41341	0.00293298	3.81699	-2.2042	0.0275101	0.0978057
CG17669	FBgn0034352	0	0	0	0	0.661509516128389	0.735297918167268	25.7927	-8.39775	0.00296501	3.82189	-2.19728	0.0280005	0.0990748
Cht5	FBgn0038180	0.100764024928763	0	0	6.01356733778488	14.207929380637	13.9644554674586	778.378	-8.3883	0.00298448	1.28758	-6.51477	7.28012e-11	1.38279e-09
CR44764	FBgn0265985	0	0	0	0.602631453063209	0	1.10600436324099	25.6099	-8.38702	0.00298714	3.8755	-2.16411	0.0304558	0.106166
Snmp2	FBgn0035815	0	0	0	0	0.373291787045953	0.468154120419143	25.5391	-8.3835	0.00299443	3.83303	-2.18718	0.0287297	0.101284
GstD10	FBgn0042206	0	0	0	1.76237268778407	0	0.960232555287408	25.5157	-8.3812	0.00299922	3.87896	-2.16068	0.03072	0.106839
CG14982	FBgn0035477	0.0166449681534202	0	0	0.630947531614428	2.67029462245998	2.39176487701127	261.563	-8.37782	0.00300624	1.38616	-6.04391	1.50423e-09	2.50678e-08
CG12011	FBgn0035257	0	0	0	1.16134891044994	0	0.20543746939352	25.2091	-8.36341	0.00303643	3.90885	-2.13961	0.0323866	0.111351
CG14459	FBgn0037171	0	0	0	0	0.159214474098124	0.230123137442189	25.1084	-8.35898	0.00304576	3.85267	-2.16966	0.0300329	0.104957
hdm	FBgn0029977	0	0	0	0	0.985364322241776	0.595946772668016	24.7165	-8.33621	0.00309421	3.87191	-2.153	0.0313188	0.108586
CG11317	FBgn0039816	0.0658478876874957	0	0	1.149962832654	12.8782950646871	7.5994971644213	418.685	-8.33582	0.00309506	1.47483	-5.65204	1.58551e-08	2.2902e-07
CG9109	FBgn0031765	0	0	0	0	0.458150692117245	0.785131001831661	24.5007	-8.32365	0.00312127	3.88206	-2.14413	0.0320222	0.110484
CG7365	FBgn0036939	0	0	0	0	0.464271161924435	0.742159624520707	24.3811	-8.31659	0.00313659	3.88547	-2.14044	0.0323196	0.111177
CR44895	FBgn0266200	0	0	0	1.37377036069365	0	0.811934091150357	24.2254	-8.30635	0.00315893	3.90894	-2.12496	0.0335897	0.11481
CG32392	FBgn0052392	0	0	0	0.213020806817772	0	0.578613798025163	23.9764	-8.29209	0.00319031	3.90896	-2.1213	0.0338963	0.115674
CG5597	FBgn0034920	0	0	0	0	1.27702182047054	1.15491586054705	23.9365	-8.28999	0.00319495	3.89966	-2.12582	0.0335181	0.114686
CG13074	FBgn0036567	0	0	0	0	0.744791536097587	0.69310019028264	23.5824	-8.2685	0.0032429	3.909	-2.11525	0.0344088	0.116905
CG1537	FBgn0030260	0	0	0	1.74881012466605	0.780713837633489	0	23.5168	-8.26328	0.00325465	3.909	-2.11391	0.0345229	0.117252
CG15564	FBgn0039833	0	0	0	0	0.635736964783341	0.566963817380398	23.4437	-8.25999	0.00326209	3.90901	-2.11306	0.0345953	0.117415
CG17707	FBgn0025835	0	0	0	0	0.440854609538983	0.136244800219874	23.4058	-8.25757	0.00326755	3.90901	-2.11244	0.0346483	0.117553
Cpr35B	FBgn0028871	0	0	0	0	1.85216060859264	0.834974019720364	23.3722	-8.25553	0.00327219	3.90902	-2.11192	0.0346934	0.117665
CG4133	FBgn0031257	0.0539543933633197	0	0	1.92651115466063	7.27781667193985	7.32277271912593	468.667	-8.23547	0.003318	1.35688	-6.06942	1.2837e-09	2.1467e-08
CG5379	FBgn0038956	0	0	0	1.00032022162251	0.461210282055406	0	23.0006	-8.23126	0.00332769	3.90905	-2.10569	0.0352311	0.118862
mir-2a-1	FBgn0262377	0	0	0	14.2830450971316	0	13.7863859669104	22.8227	-8.2205	0.00335261	3.90907	-2.10293	0.035472	0.119591
CG3880	FBgn0035057	0.180108267852607	0	0	34.6791766217758	10.2408668834503	9.24489849776293	843.62	-8.21908	0.00335592	1.38419	-5.93782	2.88831e-09	4.60649e-08
gd	FBgn0000808	0	0	0	0.173990039307894	0.571185355405619	0.349734094813321	22.7365	-8.21592	0.00336327	2.76371	-2.97279	0.0029511	0.0147311
CG31235	FBgn0051235	0	0	0	0	0.789547584089783	0.0473368347012068	22.3296	-8.18962	0.00342514	3.90912	-2.095	0.0361707	0.121522
nerfin-2	FBgn0041105	0	0	0	0	0.0606870109938131	0.787775397950799	22.2755	-8.18644	0.0034327	3.90913	-2.09419	0.0362433	0.121723
CG9192	FBgn0035193	0	0	0	1.34126657693929	0.404273315022532	0	22.1666	-8.17782	0.00345326	3.90914	-2.09198	0.0364407	0.122174
CG1850	FBgn0033154	0	0	0	0.642462952350747	0	0.214941339006884	22.0424	-8.16983	0.00347244	3.90915	-2.08992	0.0366246	0.122663
CG5348	FBgn0034156	0	0	0	0	0.731631490958965	0.236005070280076	22.0087	-8.16882	0.00347489	3.90916	-2.08966	0.0366481	0.122699
AstA-R2	FBgn0039595	0	0	0	0	0.316056716848084	0.551204890998687	21.8597	-8.15917	0.00349821	3.90917	-2.08719	0.0368713	0.123232
CR43906	FBgn0264507	0	0	0	0	0.706647330860344	0.196938499351885	21.7313	-8.15051	0.00351927	3.90919	-2.08496	0.0370726	0.123776
AdoR	FBgn0039747	0	0	0	0.44455938493419	0.126673596522952	0	21.5545	-8.13739	0.00355143	3.90921	-2.08159	0.0373795	0.124371
Bro	FBgn0013755	0	0	0	0	1.60135403203029	1.09092634676824	21.4295	-8.13042	0.00356862	3.90922	-2.07981	0.0375434	0.12483
Spn77Ba	FBgn0262057	0.208884979026062	0	0	19.9699721691233	19.0206179056703	19.5511477456843	1358.27	-8.12742	0.00357604	2.22432	-3.65389	0.000258295	0.00171409
dar1	FBgn0263239	0.0303206552607538	0	0	1.22459535829948	3.99838936415051	3.42354997799399	327.314	-8.12581	0.00358003	1.3587	-5.98059	2.22325e-09	3.59332e-08
se	FBgn0086348	0	0	0	0	0.601720909005323	1.80664615760997	21.2567	-8.11887	0.00359729	3.90924	-2.07684	0.0378161	0.125397
CG18675	FBgn0040696	0	0	0	0	0.792378124887296	0.440515170689589	21.2095	-8.11552	0.00360567	3.90925	-2.07598	0.0378958	0.125526
Sgs8	FBgn0003378	0.264712176909732	0	0	0	4.60928272914941	68.8946093970408	283.325	-8.1119	0.00361471	3.72077	-2.18016	0.0292452	0.102726
CG14591	FBgn0033054	0.0815776366638747	0	0	3.33866283939759	11.040291321726	8.48172051838042	464.629	-8.10846	0.00362336	1.35053	-6.00391	1.92622e-09	3.15554e-08
CG34305	FBgn0085334	0	0	0	4.26163745564785	2.26146774967834	0.0491908607270041	21.0939	-8.10613	0.00362921	3.23148	-2.50849	0.0121248	0.0496784
Sr-CIV	FBgn0031547	0	0	0	0	0.70236847112312	0.700704347046533	20.8648	-8.09194	0.00366507	3.90929	-2.06993	0.0384591	0.126999
SPR	FBgn0029768	0.0095541224709042	0	0	0.316890437543748	2.03625259354415	0.336291407114907	107.703	-8.08968	0.00367083	1.76206	-4.59104	4.41032e-06	4.25127e-05
CG42613	FBgn0261262	0.0150418496980622	0	0	0.883037575706934	2.34676003189828	0.932627461924435	388.242	-8.08679	0.00367818	1.35145	-5.98378	2.18014e-09	3.53549e-08
Vha68-3	FBgn0032464	0	0	0	0	0.466979723859959	0.325927175369107	20.7406	-8.08329	0.00368711	3.9093	-2.06771	0.0386675	0.127556
CG30053	FBgn0050053	0	0	0	0	0.365014522006905	1.41062027084791	20.6682	-8.0784	0.00369963	3.90931	-2.06645	0.0387857	0.127788
bxd	FBgn0020556	0	0	0	0.138316950481906	0	0.414624800852615	20.6336	-8.07555	0.00370695	3.90931	-2.06572	0.0388549	0.12794
CG15212	FBgn0040842	0	0	0	0	1.97080499971968	2.35452883929255	20.592	-8.07298	0.00371356	3.90932	-2.06506	0.0389172	0.128074
CR42499	FBgn0260225	0	0	0	0	0.995327819407301	0.604098289629875	20.4823	-8.06521	0.00373362	3.90933	-2.06306	0.0391065	0.128609
qvr	FBgn0260499	0.0651794729153592	0	0	1.41813498906787	9.78312355827927	6.22332347351633	954.836	-8.0584	0.00375128	2.26947	-3.55079	0.000384077	0.00246407
Rh7	FBgn0036260	0	0	0	0	0.300935407281561	0.172793008532824	20.3435	-8.0554	0.00375909	3.90935	-2.06055	0.0393462	0.129184
CG10339	FBgn0034972	0	0	0	0	0.472058176193682	0.496168641056893	20.3337	-8.05477	0.00376074	3.90935	-2.06038	0.0393618	0.129184
CG14880	FBgn0038422	0	0	0	0	0.375641467818829	0.352039249527617	20.2333	-8.04762	0.00377943	3.90936	-2.05855	0.0395375	0.129673
CG6765	FBgn0035903	0	0.0642914542273321	0	1.6311060915488	7.29404197471146	8.06702046958115	639.582	-8.03144	0.00382205	1.41648	-5.66998	1.42816e-08	2.07534e-07
CR45540	FBgn0267100	0	0	0	0.340552604668863	1.32378599981171	2.70839092002799	19.882	-8.02283	0.00384492	2.98036	-2.6919	0.00710463	0.0316348
sca	FBgn0003326	0.165854800779158	0	0	10.3009836306417	16.8873385249953	15.9196449955544	1757.4	-8.0198	0.00385302	2.34657	-3.41766	0.000631618	0.00382339
CG41284	FBgn0085599	0.116118855706982	0	0	12.0966082816763	7.57003724232503	10.9489335166557	336.342	-8.013	0.0038712	1.30454	-6.14241	8.12788e-10	1.40548e-08
dsf	FBgn0015381	0	0	0	0	0.378946373991902	0.141856595820029	19.7073	-8.00955	0.00388049	3.90943	-2.04877	0.0404842	0.131918
2mit	FBgn0260793	0.0453548123436298	0	0	0.606786598623914	6.05031894355268	5.04613714476342	1119.28	-8.00835	0.0038837	2.38757	-3.35419	0.000795983	0.00471192
Obp49a	FBgn0050052	0	0	0	0	1.63351798053689	0.718943349086983	19.6307	-8.00394	0.00389559	3.90944	-2.04734	0.0406252	0.132117
CG42598	FBgn0260997	0.102581683409536	0	0	10.7280442353047	6.78754695499312	9.34116603960984	333.993	-8.00288	0.00389847	1.30538	-6.1307	8.74956e-10	1.49689e-08
CR42546	FBgn0260719	0	0	0	0	0.937463735044525	1.47767012460566	19.6111	-8.00263	0.00389913	3.90945	-2.047	0.0406583	0.13218
CG33458	FBgn0053458	0	0	0	1.45380994738661	0.590975892773085	0	19.6009	-8.00035	0.0039053	3.90945	-2.04641	0.0407158	0.132288
Dgk	FBgn0085390	0.0119335121371655	0	0	0	1.78581923051522	1.28554186831048	229.849	-7.99307	0.00392505	2.30676	-3.46507	0.000530102	0.00326834
CG43901	FBgn0264502	0.0253651457492122	0.0184180629712796	0	1.07934208595792	4.43756759861176	5.73360231457432	1244.92	-7.99052	0.00393202	0.984676	-8.11487	4.8632e-16	1.65229e-14
fne	FBgn0086675	0.205971860540773	0.214368852987154	0.186611532853939	15.3642631389527	71.2946957653953	67.2993626409141	15735.7	-7.98641	0.00394323	0.509436	-15.677	2.17396e-55	4.37012e-53
Lrt	FBgn0034540	0.051929875142401	0	0	3.34814696484551	6.25271870812703	3.74173104546392	524.479	-7.98632	0.00394347	1.32791	-6.01419	1.8079e-09	2.98195e-08
nAChRalpha2	FBgn0000039	0	0.0695605948655036	0	1.051000218291	10.5093191019824	6.256533438089	456.767	-7.98342	0.00395139	1.50106	-5.31854	1.04605e-07	1.32633e-06
CG9521	FBgn0030588	0	0	0	0	0.0511396357543155	0.742749420248803	19.2375	-7.97503	0.00397445	3.9095	-2.03991	0.0413592	0.13379
Aplip1	FBgn0040281	0	0.221361951101442	0	11.7060543807267	22.8821159444849	20.914786947844	1437.35	-7.96744	0.00399542	2.30216	-3.46085	0.000538463	0.00331143
Edg84A	FBgn0000552	0	0	0	0	1.19282864246837	1.53910055035411	19.0562	-7.96122	0.00401267	3.90952	-2.03637	0.0417137	0.134704
CG9691	FBgn0030160	0.827390174843478	0	0.717027467097358	200.340564891434	58.0391249917448	124.592374110039	2480.57	-7.95531	0.00402915	1.50562	-5.28376	1.2656e-07	1.57979e-06
sc	FBgn0004170	0.223040258239398	0.0742286041871456	0	24.2566763096024	29.7230462231715	20.7709948772162	1154.56	-7.95515	0.0040296	0.885985	-8.97887	2.73554e-19	1.27513e-17
CG14526	FBgn0027578	0	0	0	0.529593751341484	0	0.228696210009317	18.8453	-7.94377	0.00406152	3.90956	-2.03188	0.0421655	0.135795
CG5653	FBgn0035943	0	0	0	0	0.859601298579033	0.342957470550541	18.8222	-7.94328	0.00406288	3.90956	-2.03176	0.0421781	0.135795
Osi7	FBgn0037414	0.0927353671804121	0	0	2.08045147585811	10.5004772382834	10.4068843270402	664.229	-7.94083	0.00406979	1.43817	-5.52147	3.36179e-08	4.53044e-07
CG31870	FBgn0051870	0	0	0	1.00093262091471	0.453163257196955	0	18.7456	-7.93599	0.00408346	3.90957	-2.02989	0.042368	0.136315
Nckx30C	FBgn0028704	0.0110171713158922	0.0158884025679502	0.00159127150313459	1.2777156583181	3.58775471919291	2.16249187820898	732.583	-7.91686	0.00413796	0.771758	-10.2582	1.08697e-24	7.76904e-23
Cpr56F	FBgn0034499	0	0	0	0	0.499442692542146	0.867384517982121	18.4102	-7.91152	0.00415331	3.90962	-2.0236	0.043011	0.138129
dpr12	FBgn0085414	0	0.0680744469522419	0	0.59485698023579	9.90939934489155	5.83200319461101	825.554	-7.90282	0.00417845	2.37971	-3.32091	0.000897235	0.00522791
CG33919	FBgn0053919	0	0	0	1.96832704810779	0	0.99918935851727	18.2867	-7.90041	0.00418541	3.90964	-2.02075	0.0433056	0.138933
hig	FBgn0010114	0.0109685678105487	0.0657068222967777	0	2.73967180810477	8.04447517198598	7.70906633138575	860.631	-7.89639	0.0041971	1.05067	-7.51561	5.66461e-14	1.56165e-12
CG15930	FBgn0029754	0	0	0	0	0.667868666925717	0.235112982763163	18.1907	-7.89406	0.0042039	3.90966	-2.01912	0.043475	0.13931
Ccp84Ag	FBgn0004777	0	0	0	0.43978990271731	0	1.10309496251987	18.1075	-7.88711	0.00422419	3.90967	-2.01733	0.0436607	0.139822
CR43818	FBgn0264366	0	0	0	0.262200827870048	2.36390357109234	0	18.0933	-7.886	0.00422743	3.90967	-2.01705	0.0436903	0.13987
CG7080	FBgn0038941	0	0	0	0.716711940357857	0.716395224855658	0	18.0611	-7.88266	0.00423724	3.90968	-2.01619	0.0437801	0.140111
CG7778	FBgn0032025	0	0	0	0	0.176853380551053	0.603456655758786	17.9651	-7.8763	0.00425597	3.90969	-2.01456	0.0439512	0.140518
CG13694	FBgn0031219	0	0	0	0	0.559429136931105	0.932175563598921	17.9366	-7.87394	0.00426293	3.9097	-2.01395	0.0440147	0.140582
CG14529	FBgn0039609	0	0	0	0	0.233389633253122	0.54810691078044	17.7834	-7.8616	0.00429953	3.90972	-2.01078	0.0443483	0.14132
brp	FBgn0259246	0.0106777159000667	0	0.0254469940570186	0.514974210243646	3.85732399945135	3.94411215896518	1192.94	-7.85944	0.004306	1.12767	-6.96964	3.17754e-12	7.00002e-11
CG34402	FBgn0085431	0	0	0	0.582668506377885	0	0.136101195687363	17.5094	-7.83736	0.00437239	3.90977	-2.00456	0.0450104	0.143099
IA-2	FBgn0031294	0.0463252761580354	0.220851667358151	0	9.98576911304794	31.0377289294841	20.0504192773188	6731.18	-7.83573	0.00437734	1.75752	-4.45841	8.25695e-06	7.53037e-05
CG31997	FBgn0051997	1.12434590778995	0	0	104.232921696488	69.0947287967566	83.5839769307818	2012.46	-7.8345	0.00438108	2.42306	-3.23331	0.00122366	0.0068407
CR45469	FBgn0267025	0	0	0	0	1.1680464704221	1.56253322309307	17.3817	-7.8286	0.00439902	3.90979	-2.00231	0.0452517	0.143441
rtv	FBgn0261277	0.177297894609317	0.34471564234802	0	62.9875182790917	27.3752289434747	27.0453129794424	1606.1	-7.80166	0.00448196	0.938608	-8.31194	9.41507e-17	3.41526e-15
Sln	FBgn0033657	0.0181913613151979	0	0	0	2.1370460563576	1.96612781772558	172.753	-7.80137	0.00448285	2.373	-3.28755	0.00101062	0.00578721
CG30384	FBgn0050384	0	0	0	0	0.632564986877881	0.0576956229204652	16.9996	-7.79631	0.00449858	3.90986	-1.99401	0.0461505	0.145573
CG34205	FBgn0085234	0	0.0123542514839254	0	2.78916130646764	0	0	28.7729	-7.78625	0.00453008	3.9086	-1.99208	NA	NA
CG31103	FBgn0051103	0	0	0	0	0.806439651335018	0.16386838243419	16.8272	-7.78166	0.00454451	3.90989	-1.99025	0.0465634	0.146301
snoRNA:Psi18S-525e	FBgn0083034	0	0	0	0	8.01908826809017	3.97310798179648	16.6787	-7.76895	0.00458471	3.90992	-1.98699	0.0469239	0.147146
CG1638	FBgn0039855	0	0	0	0	0.559673404515161	0.433206048521159	16.645	-7.7661	0.0045938	3.90992	-1.98625	0.0470053	0.147258
snRNA:U2:34ABa	FBgn0004191	0.123739155612752	0	0	2.3871200370669	4.48156718686256	20.9829765288627	57.4642	-7.76341	0.00460236	2.03683	-3.81152	0.000138114	0.000977741
CG43707	FBgn0263846	0	0.0159160117529435	0	0.0269766004965829	1.87827498016228	1.57441560501773	334.406	-7.7578	0.00462029	1.78334	-4.35016	1.36037e-05	0.000118682
CG32071	FBgn0052071	0	0	0	0	1.64377400638871	1.75914336374717	16.4918	-7.7528	0.00463632	3.90995	-1.98284	0.0473856	0.148305
Lkr	FBgn0035610	0.0243255131853056	0	0	1.02088295028721	2.28725823346307	2.04989900845297	168.718	-7.74541	0.00466014	1.44334	-5.36631	8.03644e-08	1.0342e-06
Ms	FBgn0011581	0.121008070684118	0	0	0	0	25.631027431439	324.546	-7.72306	0.0047329	3.75056	-2.05917	NA	NA
CG15282	FBgn0028855	0.338914663019236	0	0	53.5443265495766	3.94208741028095	14.2309651290106	540.393	-7.71391	0.00476301	1.58499	-4.86686	1.13388e-06	1.21295e-05
CG14257	FBgn0039479	0.0678022770480834	0	0	3.79093708361886	4.49573441716876	6.12078061557471	406.978	-7.7122	0.00476867	1.3655	-5.64791	1.62411e-08	2.33897e-07
CG42846	FBgn0262035	0	0	0	0	0.792159175419242	1.85773995298792	15.9892	-7.70827	0.00478166	3.91005	-1.9714	0.0486783	0.15176
CG9806	FBgn0030222	0	0	0	0	0.335035063438962	0.177249154987489	15.9706	-7.7064	0.00478786	3.91006	-1.97092	0.0487332	0.15188
CG9395	FBgn0032506	0	0.0820668960421099	0	1.36987576402829	7.96766925441431	7.89448172870029	776.313	-7.70515	0.00479202	1.48989	-5.17162	2.32068e-07	2.79903e-06
CG45782	FBgn0267429	0	0	0	0	0.614110180390537	0.14254596143565	15.9229	-7.70201	0.00480245	3.91007	-1.96979	0.0488624	0.152088
CG33914	FBgn0053914	0	0	0	0	0.0469427659507699	0.655878143026721	15.9028	-7.70058	0.00480722	3.91007	-1.96942	0.0489046	0.152171
Ret	FBgn0011829	0	0	0	0	0.192019040078551	0.108155801272729	15.7744	-7.68859	0.00484735	3.9101	-1.96634	0.0492592	0.153126
CR32657	FBgn0052657	0	0	0	0	0.656267846932151	3.51164218221106	15.7403	-7.68572	0.00485699	3.91011	-1.9656	0.0493443	0.153291
Proc	FBgn0045038	0.156223031061927	0	0	11.786703072568	14.873341689842	5.69539100678363	687.647	-7.68338	0.00486489	1.41206	-5.44125	5.29092e-08	6.94587e-07
CG18208	FBgn0038653	0.00484657647442849	0	0	0.172233101946462	0.540100367120241	0.31007702906251	107.746	-7.67645	0.00488831	1.59141	-4.82368	1.40936e-06	1.47815e-05
GV1	FBgn0027790	0.41680557680085	0.0452329573782165	0	31.997701029194	29.888684663941	31.2142464064033	1312.27	-7.64489	0.00499642	1.06829	-7.15617	8.29627e-13	1.96203e-11
CR45347	FBgn0266886	0	0	0	0	0.323189941360281	1.53721439771888	15.2858	-7.64347	0.00500132	3.9102	-1.95475	0.0506125	0.156526
GstZ2	FBgn0037697	0.372973764530825	0.749863212650129	0	34.8608687790062	84.2098706976998	105.046289681538	5602.58	-7.63995	0.00501357	1.66908	-4.57733	4.70945e-06	4.4947e-05
CG2269	FBgn0033484	0.0441378211747246	0.123389502063877	0.240977710176948	7.78587724591279	35.4556257690466	37.4798534828318	3503.96	-7.63298	0.00503784	0.707019	-10.796	3.59498e-27	3.0428e-25
Cyp12b2	FBgn0034387	0	0	0	0	0.26000286191588	0.530002539819572	15.0611	-7.62204	0.00507618	3.91026	-1.94924	0.0512663	0.158041
CG32668	FBgn0052668	0	0	0	0	0.469953923699972	0.0551467048509014	15.0331	-7.61905	0.00508673	3.91026	-1.94847	0.0513583	0.158274
Eaat2	FBgn0026438	0	0.056391778545245	0.0850143570223218	2.80704489896914	10.0211527763524	14.7646442332254	1185.66	-7.61701	0.00509392	1.06284	-7.16665	7.68566e-13	1.82759e-11
dpr5	FBgn0037908	0	0	0	0	0.603657778884095	0.142505712406557	14.8799	-7.60432	0.00513891	3.9103	-1.94469	0.0518122	0.159368
Sox21b	FBgn0042630	0	0	0.0765387790157031	4.01293980795907	5.88486031514809	4.6813607234621	506.127	-7.60097	0.00515086	1.42705	-5.32634	1.00211e-07	1.27396e-06
CG11191	FBgn0033249	0	0.146320401399747	0	8.86199261406979	5.80687484495884	14.018889575249	450.071	-7.59967	0.0051555	1.41273	-5.37944	7.47195e-08	9.67743e-07
CR45721	FBgn0267285	0	0	0	1.91768638961023	0.969299372247068	0	14.7636	-7.59133	0.00518539	3.91033	-1.94135	0.0522155	0.160301
Oatp58Dc	FBgn0034716	0	0	0	0	0.0896445267558918	0.348004177227371	14.6926	-7.5864	0.00520316	3.91034	-1.94008	0.0523695	0.160586
CG11073	FBgn0034693	0.022038884858672	0	0	0.089508260348959	1.64464534166907	2.55797690819989	174.142	-7.58255	0.00521705	1.78809	-4.24059	2.22936e-05	0.000185921
CG1402	FBgn0029962	0	0.0489706587853146	0	1.01470028767464	3.01054558021695	5.45352097246992	394.985	-7.58118	0.005222	1.49317	-5.07726	3.82926e-07	4.48405e-06
CG30043	FBgn0050043	0	0	0	0.0626151230734444	0	0.378268461787799	14.537	-7.57075	0.0052599	3.91038	-1.93606	0.0528599	0.16156
CG42749	FBgn0261803	0.0721128853902133	0	0	6.84268915470135	3.9176613818931	3.08664506879711	269.829	-7.56161	0.00529331	1.42637	-5.30131	1.14976e-07	1.44831e-06
Wnt2	FBgn0004360	0.270458440125016	0.338859469273382	0	38.9944134776808	49.206130272019	26.7014140883769	2768.16	-7.55655	0.00531192	1.46534	-5.15687	2.51106e-07	3.00984e-06
Phk-3	FBgn0035089	1.08236527916394	0	0	95.2260847204762	42.8571948116718	64.4915715066679	1912.99	-7.54683	0.00534782	2.48349	-3.0388	0.00237526	0.0121521
Pal2	FBgn0262728	0	0.262527844033414	0	8.19787275887448	23.0973078092147	17.3256872742898	1204.93	-7.53079	0.0054076	2.36508	-3.18416	0.00145173	0.007914
CR45642	FBgn0267202	0	0	0	0	2.97851849957635	1.42653496108312	14.1381	-7.53067	0.00540809	3.91048	-1.92576	0.054134	0.164776
eve	FBgn0000606	0	0	0	0	0.694375657795972	0.241406073269081	14.076	-7.52428	0.00543209	3.9105	-1.92412	0.0543394	0.165165
CG34377	FBgn0263117	0.0426815846894214	0	0	0.702507815669979	2.23113515947842	4.95908620528855	448.932	-7.51841	0.00545424	1.53094	-4.91097	9.06261e-07	9.90319e-06
PKD	FBgn0038603	0.137615372321875	0.0989256096581236	0.211089022548347	20.5789984328109	31.4843913069212	29.1042126859309	3768.53	-7.51266	0.00547602	0.370083	-20.2999	1.28772e-91	6.5396e-89
CG10621	FBgn0032726	0	0.0312312874906343	0	4.46241988288117	0	1.27267993849326	93.708	-7.5005	0.00552234	2.62432	-2.85807	0.0042622	0.0203796
fd96Cb	FBgn0004898	1.36477009867006	0.446933215447889	0	144.202743539472	92.6376438976692	90.4560248681223	3830.78	-7.49567	0.00554086	1.60486	-4.67062	3.00293e-06	2.95968e-05
CG13699	FBgn0036781	0	0	0	0	0.193896750971089	0.149341095149893	13.7887	-7.49465	0.00554478	3.91058	-1.91651	0.0553005	0.167264
CR45137	FBgn0266630	0	0	0	0	0.0813993499532851	0.0995570477117159	13.7743	-7.49321	0.00555034	3.91058	-1.91614	0.0553478	0.167309
Sgs3	FBgn0003373	0.0749799031305406	0.149721496793469	0	0	0.119367538305835	40.3063436813603	482.299	-7.48825	0.00556944	3.17158	-2.36105	NA	NA
CG4393	FBgn0039075	0.0175955612984559	0	0	0	2.34756322382672	0.833071028441198	207.896	-7.48703	0.00557417	2.37977	-3.14612	0.00165454	0.00887913
snRNA:U5:14B	FBgn0003933	0	0	0	11.6226476063123	0	0	13.6778	-7.48019	0.00560064	3.91062	-1.91279	0.0557748	0.168003
CR43436	FBgn0263384	0	0	0	1.91677846580863	0	0	13.6778	-7.48019	0.00560064	3.91062	-1.91279	0.0557748	0.168003
CR43622	FBgn0263613	0	0	0	2.20050126797652	0	0	13.6778	-7.48019	0.00560064	3.91062	-1.91279	0.0557748	0.168003
hh	FBgn0004644	0.265647604961048	0	0.0847013007018714	22.7178762861381	25.3236910407019	14.5766841723945	1596.58	-7.47951	0.00560329	1.02833	-7.27347	3.50358e-13	8.5585e-12
CG34273	FBgn0085302	0	0	0	0	1.22435364332361	1.6213131226165	13.5781	-7.47254	0.00563043	3.91064	-1.91082	0.0560272	0.168518
mmd	FBgn0259110	0.0701273243308411	0.0334858561781961	0	1.54170856387245	8.89376246023396	7.95437429620446	1541.65	-7.46428	0.00566276	1.07445	-6.94709	3.72902e-12	8.14056e-11
Hk	FBgn0263220	0	0.0199050317615133	0	0.429593748003029	1.45955892286932	1.65666563119756	409.133	-7.46279	0.00566863	1.48325	-5.03136	4.87002e-07	5.64793e-06
Ir85a	FBgn0037630	0	0	0	0.586427658031936	0	0	13.4198	-7.45268	0.00570848	3.91069	-1.90572	0.0566867	0.169866
CG31538	FBgn0051538	0	0	0	0	0.168693767353207	0.410303750271582	13.3674	-7.45008	0.00571876	3.9107	-1.90505	0.0567733	0.169968
Gbp2	FBgn0034200	0	0	0	0	0.544558742792224	0	13.2773	-7.43989	0.00575932	3.91073	-1.90243	NA	NA
CG18003	FBgn0061356	0	0	0	0	0.938766546765112	0	13.2773	-7.43989	0.00575932	3.91073	-1.90243	NA	NA
CG43290	FBgn0262982	0	0	0	0	2.12508454593061	0	13.2773	-7.43989	0.00575932	3.91073	-1.90243	NA	NA
CG4382	FBgn0032132	0.384664422278062	0	0	12.7496951404911	29.8251456049784	24.1364596541941	1307.87	-7.43638	0.00577334	2.39789	-3.10122	0.00192727	0.0101563
CR45505	FBgn0267061	0	0	0	0	0.865848401039636	0.922328638631326	13.1619	-7.42762	0.00580848	3.91076	-1.89928	0.0575277	0.171629
Ir60e	FBgn0035019	0	0	0	0.71567555809556	0	0	13.1617	-7.42462	0.00582057	3.91077	-1.89851	0.0576292	0.171638
Sr-CII	FBgn0020377	0	0	0	0	0	0.517033529802618	13.104	-7.42157	0.0058329	3.91078	-1.89772	NA	NA
gom	FBgn0029084	0	0	0	0	0	0.932865523307236	13.104	-7.42157	0.0058329	3.91078	-1.89772	NA	NA
CG15708	FBgn0034099	0	0	0	0	0	1.29888911145536	13.104	-7.42157	0.0058329	3.91078	-1.89772	NA	NA
BigH1	FBgn0038252	0	0	0	0	0	0.957664137687569	13.104	-7.42157	0.0058329	3.91078	-1.89772	NA	NA
CG2150	FBgn0003065	0	0.101368217304003	0	0.927787544770941	13.9025816005867	2.76225602543946	221.478	-7.42093	0.00583548	1.72241	-4.30847	1.64387e-05	0.000140868
CG14915	FBgn0032335	0	0	0	0	2.41996452534749	0	13.1002	-7.42053	0.00583711	3.91078	-1.89746	NA	NA
CG13239	FBgn0037197	0	0	0	0	1.73934950259351	0	13.1002	-7.42053	0.00583711	3.91078	-1.89746	NA	NA
CG6753	FBgn0038070	0	0	0	0	0.690249182539928	0	13.1002	-7.42053	0.00583711	3.91078	-1.89746	NA	NA
CG15357	FBgn0040719	0	0	0	0	2.18661080326041	0	13.1002	-7.42053	0.00583711	3.91078	-1.89746	NA	NA
CR33797	FBgn0053797	0	0	0	0	1.74928864260833	0	13.1002	-7.42053	0.00583711	3.91078	-1.89746	NA	NA
CG43322	FBgn0263027	0	0	0	0	0.962658844202698	0	13.1002	-7.42053	0.00583711	3.91078	-1.89746	NA	NA
CR46008	FBgn0267672	0	0	0	0	1.61757206053611	0	13.1002	-7.42053	0.00583711	3.91078	-1.89746	NA	NA
Ndae1	FBgn0259111	0	0.0538024674774862	0	0.796787205305126	3.22079348196321	5.23637897928939	702.425	-7.41855	0.00584513	1.5301	-4.84841	1.24453e-06	1.31961e-05
Nep4	FBgn0038818	0	0	0	0	0.185277338863918	0.117499941024941	13.0185	-7.41175	0.00587274	3.9108	-1.8952	0.0580661	0.172553
CG43980	FBgn0264711	0.0420884322111201	0.156080032245037	0	10.5533289511333	12.3595423932142	10.8805835014514	2155.39	-7.40802	0.00588796	1.00625	-7.36198	1.81202e-13	4.63772e-12
CG31869	FBgn0051869	0.156949975616589	0.215079196818597	0.232025524003173	25.3223506260902	43.9190011919397	32.8368110972206	4240.35	-7.40462	0.00590183	0.332733	-22.254	1.03265e-109	9.05826e-107
bap	FBgn0004862	0	0	0	0	0	0.835124343605452	12.9461	-7.4041	0.00590396	3.91082	-1.89323	NA	NA
CG6279	FBgn0036125	0	0	0	0	0	0.458716896847726	12.9461	-7.4041	0.00590396	3.91082	-1.89323	NA	NA
CG10405	FBgn0038431	0	0	0	0	0	1.30257822807783	12.9461	-7.4041	0.00590396	3.91082	-1.89323	NA	NA
CR44748	FBgn0265961	0	0	0	0	0	1.72378229898048	12.9461	-7.4041	0.00590396	3.91082	-1.89323	NA	NA
CR45693	FBgn0267257	0	0	0	0	0	0.557390683502672	12.9461	-7.4041	0.00590396	3.91082	-1.89323	NA	NA
CG12662	FBgn0030074	0	0	0	0	2.16867993685491	0	12.9232	-7.40091	0.00591703	3.91083	-1.89241	NA	NA
CG13177	FBgn0040759	0	0	0	0	1.09913987700472	0	12.9232	-7.40091	0.00591703	3.91083	-1.89241	NA	NA
mir-2490	FBgn0262293	0	0	0	0	16.1060629977091	0	12.9232	-7.40091	0.00591703	3.91083	-1.89241	NA	NA
CG44836	FBgn0266099	0	0	0	0	0.392447928794082	0	12.9232	-7.40091	0.00591703	3.91083	-1.89241	NA	NA
CG17560	FBgn0038450	0	0	0	0.704511570211579	0	0	12.9036	-7.39602	0.00593714	3.91085	-1.89115	0.0586038	0.173403
CG17124	FBgn0032297	0.0953814033227773	0.507892412962446	0.68193517028009	32.523780174339	85.881114984439	97.1095723960632	6932.73	-7.39221	0.00595284	0.651908	-11.3393	8.37671e-30	8.08268e-28
CG13743	FBgn0033368	0.0134111870604846	0	0	0	1.7887737719725	0.48732690135982	86.7828	-7.38778	0.00597112	2.62212	-2.81748	0.00484022	0.0227932
CG10508	FBgn0037060	0.127144820446131	0	0	1.54914984539735	10.8645586452437	8.91302292989294	750.539	-7.38323	0.00598998	1.54659	-4.77389	1.80702e-06	1.86282e-05
hui	FBgn0033968	0.260440025455342	0.91009151004605	0	60.350263143663	58.5303675921621	77.3093393374584	1733.5	-7.3817	0.00599637	0.995149	-7.41768	1.19188e-13	3.15946e-12
CG32313	FBgn0052313	0	0	0	0	1.58431835083848	0	12.7462	-7.38102	0.00599917	3.91089	-1.8873	NA	NA
CG33775	FBgn0053775	0	0	0	0	2.17014098329789	0	12.7462	-7.38102	0.00599917	3.91089	-1.8873	NA	NA
CG42237	FBgn0250862	0	0	0	0	0.78796785703078	0	12.7462	-7.38102	0.00599917	3.91089	-1.8873	NA	NA
CG9572	FBgn0031089	0	0	0	0	0.28786588178269	0.424924051870941	12.7121	-7.37755	0.00601364	3.9109	-1.88641	0.0592403	0.17474
Vkor	FBgn0053544	0	0	0	0	0	2.27034741816942	12.6303	-7.36851	0.00605142	3.91093	-1.88408	NA	NA
CR46094	FBgn0267763	0	0	0	0	0	2.20669281766	12.6303	-7.36851	0.00605142	3.91093	-1.88408	NA	NA
CG12522	FBgn0036131	0	0	0	2.37349665067907	0	0	12.6455	-7.36683	0.00605847	3.91093	-1.88365	0.0596122	0.175525
CG10300	FBgn0039107	0	0	0	0	0.791684686545076	0	12.5691	-7.36085	0.00608362	3.91095	-1.88211	NA	NA
CG34247	FBgn0085276	0	0	0	0	3.32821550944162	0	12.5691	-7.36085	0.00608362	3.91095	-1.88211	NA	NA
scrt	FBgn0004880	0.0340333809817553	0.0771068654600037	0	2.23016611588246	8.51708595746625	7.57295333572423	1789.46	-7.35865	0.00609291	1.04372	-7.0504	1.78398e-12	4.04075e-11
CG45079	FBgn0266454	0	0	0	0	0	3.76072064267741	12.4725	-7.35038	0.00612795	3.91098	-1.87942	NA	NA
Rdh	FBgn0064227	0	0	0	0	0.864973806695152	1.77757883081674	12.4393	-7.34633	0.0061452	3.91099	-1.87838	0.0603292	0.17656
CG30116	FBgn0028496	0	0.013169738781137	0	0.312505860237467	1.15555656368511	0.704634044467017	189.538	-7.34163	0.00616523	1.5403	-4.76637	1.8757e-06	1.91926e-05
CG14826	FBgn0035750	0	0	0	0	0.87419830176245	0	12.3921	-7.3404	0.00617049	3.91101	-1.87686	NA	NA
CR45370	FBgn0266910	0	0	0	0	3.60845093406619	0	12.3921	-7.3404	0.00617049	3.91101	-1.87686	NA	NA
CG8541	FBgn0035788	0	0	0	1.21117035133278	0	0	12.3875	-7.33704	0.00618487	3.91102	-1.87599	0.0606563	0.177248
dati	FBgn0262636	0.0327032067951436	0.0672231335805495	0.132536037136868	1.36335938157919	16.6411155037059	19.345749842191	2482.81	-7.33281	0.00620305	0.852065	-8.60592	7.57064e-18	3.14867e-16
CG31819	FBgn0028893	0	0	0	0	0	0.681104225450825	12.3146	-7.33202	0.00620644	3.91103	-1.8747	NA	NA
CG34034	FBgn0054034	0	0	0	0	0	1.80701121037974	12.3146	-7.33202	0.00620644	3.91103	-1.8747	NA	NA
CG42685	FBgn0261571	0	0	0	0	0	0.230121179730487	12.3146	-7.33202	0.00620644	3.91103	-1.8747	NA	NA
CR44710	FBgn0265921	0	0	0	0	0	1.08386642279839	12.3146	-7.33202	0.00620644	3.91103	-1.8747	NA	NA
sob	FBgn0004892	0.118289135354052	0.304337593047139	0	31.8368643666401	18.4802756388881	17.7188833832812	1912.29	-7.32439	0.00623936	0.995616	-7.35664	1.886e-13	4.77639e-12
Eaat1	FBgn0026439	0.0983921415767536	0	0	1.89045209823349	7.21672122388592	6.73690698519881	535.385	-7.32165	0.00625122	1.50429	-4.86718	1.132e-06	1.21228e-05
pros	FBgn0004595	0.0715829921590725	0.299217866568734	0.23635253060844	8.81577075623945	42.5269975122301	45.7035108987482	26005.6	-7.32067	0.00625546	0.633636	-11.5534	7.09376e-31	7.20502e-29
CR43431	FBgn0263379	0	0	0	0	0.561892433483071	0	12.2151	-7.31965	0.00625987	3.91107	-1.87152	0.0612728	0.178671
Ktl	FBgn0038839	0.10765177149161	0	0	2.71577546217719	6.06177712531417	8.53338842238757	534.642	-7.31935	0.00626119	1.48187	-4.93927	7.8415e-07	8.67691e-06
Cda4	FBgn0052499	0.368530266974898	0.190104717767125	0	40.9483398379307	30.0401541193053	18.5572140570952	1864.33	-7.31793	0.00626734	0.982672	-7.44697	9.5506e-14	2.55983e-12
Six4	FBgn0027364	0	0	0	0	0.384821511573172	0.231455104556482	12.1908	-7.31704	0.00627123	3.91108	-1.87085	0.061366	0.178834
CG32444	FBgn0043783	0	0	0	0	0	0.887741314682651	12.1567	-7.31342	0.00628696	3.91109	-1.86992	NA	NA
CG32087	FBgn0052087	0	0	0	0	0	0.774580015537692	12.1567	-7.31342	0.00628696	3.91109	-1.86992	NA	NA
Sfp53D	FBgn0259967	0	0	0	0	0	1.38574253999243	12.1567	-7.31342	0.00628696	3.91109	-1.86992	NA	NA
CR43856	FBgn0264438	0	0	0	0	0	1.33213233621781	12.1567	-7.31342	0.00628696	3.91109	-1.86992	NA	NA
CR44028	FBgn0264820	0	0	0	0	0	2.89874714998417	12.1567	-7.31342	0.00628696	3.91109	-1.86992	NA	NA
CG6280	FBgn0033866	0	0	0	0	0.236645500506006	0.0676938450371616	12.0665	-7.30216	0.00633622	3.91112	-1.86703	0.0618981	0.180003
Ppm1	FBgn0035143	0	0	0	0	0.791292615921205	0	12.0381	-7.2986	0.00635188	3.91113	-1.86611	0.0620261	0.180105
CG14527	FBgn0039613	0	0	0	0	0.522385375970266	0	12.0381	-7.2986	0.00635188	3.91113	-1.86611	0.0620261	0.180105
Burs	FBgn0038901	0	0	0	0	0.646379882720562	1.10679436635759	12.004	-7.29495	0.00636799	3.91114	-1.86517	0.0621577	0.180325
CG3349	FBgn0036459	0	0	0	0	0	0.465760641435088	11.9988	-7.29458	0.0063696	3.91114	-1.86508	NA	NA
CG6836	FBgn0036834	0	0	0	0	0	0.856800324351178	11.9988	-7.29458	0.0063696	3.91114	-1.86508	NA	NA
CG30378	FBgn0050378	0	0	0	0	0.960719908875483	0	11.861	-7.27724	0.00644663	3.9112	-1.86062	0.0627984	0.181528
CG43319	FBgn0263024	0	0	0	0	4.94942310197459	0	11.861	-7.27724	0.00644663	3.9112	-1.86062	0.0627984	0.181528
CG6910	FBgn0036262	0	0	0	0.689641953726566	0	0	11.8713	-7.27555	0.00645418	3.9112	-1.86018	0.0628598	0.181593
CG10051	FBgn0034437	0	0	0	0	0	0.399853456054043	11.8409	-7.27549	0.00645444	3.9112	-1.86017	NA	NA
CR45267	FBgn0266805	0	0	0	0	0	0.149163661234177	11.8409	-7.27549	0.00645444	3.9112	-1.86017	NA	NA
CR45820	FBgn0267470	0	0	0	0	0	1.65440114552704	11.8409	-7.27549	0.00645444	3.9112	-1.86017	NA	NA
CG9689	FBgn0030159	0.832603768521818	0.795449569865311	0.0559819891229659	102.801102347435	69.8687051864368	88.8199692510612	4659.72	-7.27428	0.00645984	0.716187	-10.157	3.08525e-24	2.1417e-22
CG9541	FBgn0032083	0	0	0	0	0.164316945544852	0.238808150642315	11.7265	-7.26121	0.00651866	3.91125	-1.85649	0.0633831	0.182453
CG17450	FBgn0040028	0	0.00513201273239653	0	0	0.801947381971612	0	19.9543	-7.25677	0.00653874	3.90942	-1.85623	NA	NA
CG32819	FBgn0052819	0	0.00489479216862087	0	0	0.764878415078991	0	19.9543	-7.25677	0.00653874	3.90942	-1.85623	NA	NA
CG32820	FBgn0052820	0	0.00447550242436542	0	0	0.69935864140996	0	19.9543	-7.25677	0.00653874	3.90942	-1.85623	NA	NA
CG13970	FBgn0032851	0	0	0	0	0	1.42749948776404	11.6831	-7.25615	0.00654157	3.91126	-1.85519	NA	NA
snoRNA:Psi28S-3316e	FBgn0082968	0	0	0	0	0	8.27300839499614	11.6831	-7.25615	0.00654157	3.91126	-1.85519	NA	NA
CR45834	FBgn0267484	0	0	0	0	0	2.68974657177214	11.6831	-7.25615	0.00654157	3.91126	-1.85519	NA	NA
CR45924	FBgn0267586	0	0	0	0	0	1.37536159715301	11.6831	-7.25615	0.00654157	3.91126	-1.85519	NA	NA
CG31464	FBgn0051464	0	0	0	0	1.47385080950696	0	11.684	-7.25556	0.00654425	3.91126	-1.85504	0.0635904	0.182758
CG42615	FBgn0261267	0	0	0	0	2.59411745806333	0	11.684	-7.25556	0.00654425	3.91126	-1.85504	0.0635904	0.182758
CR44805	FBgn0266040	0	0	0	0	5.43344999922717	0	11.684	-7.25556	0.00654425	3.91126	-1.85504	0.0635904	0.182758
SP1029	FBgn0263236	0.316559067279569	0.197934064151612	0.224455377654529	28.3885506835	42.060939422012	42.4524410704839	4516.61	-7.25349	0.00655365	0.31929	-22.7176	3.00498e-114	3.22168e-111
CG34370	FBgn0085399	0.0724817833555376	0	0	1.52094256491941	5.06329447385609	4.51888923966715	529.059	-7.2499	0.00656997	1.50224	-4.82607	1.39255e-06	1.46369e-05
Frq2	FBgn0083228	0.0263508405918905	0	0	0	3.06866985315714	0.955882741722617	195.369	-7.24522	0.00659132	2.41502	-3.00006	0.00269924	0.013629
CG12869	FBgn0033943	0	0	0	0	0	0.322635474669479	11.5252	-7.23654	0.00663109	3.91132	-1.85015	NA	NA
CG13704	FBgn0035583	0	0	0	0	0	1.57958922275863	11.5252	-7.23654	0.00663109	3.91132	-1.85015	NA	NA
CG8539	FBgn0035791	0	0	0	0	0	0.700442035059421	11.5252	-7.23654	0.00663109	3.91132	-1.85015	NA	NA
CG17026	FBgn0036550	0	0	0	0	0	1.07298789832808	11.5252	-7.23654	0.00663109	3.91132	-1.85015	NA	NA
noe	FBgn0026197	1.13810385042627	1.38485980706038	2.21916627541338	204.776229791779	226.394489413906	279.828249644634	7672.61	-7.23389	0.00664329	0.317493	-22.7844	6.5509e-115	7.9012e-112
Hand	FBgn0032209	0	0	0	0	1.50852191423144	0	11.507	-7.23354	0.00664488	3.91133	-1.84938	0.064403	0.184454
Cyp9b2	FBgn0015039	0	0	0	0	0	0.637386077806411	11.3673	-7.21666	0.00672309	3.91139	-1.84504	NA	NA
CG7094	FBgn0032650	0	0	0	0	0	0.75249475333094	11.3673	-7.21666	0.00672309	3.91139	-1.84504	NA	NA
LS2	FBgn0034834	0	0	0	0	0	0.753562121775381	11.3673	-7.21666	0.00672309	3.91139	-1.84504	NA	NA
CG15322	FBgn0031088	0	0	0	0	0.337270318423366	0	11.3299	-7.21119	0.00674865	3.91141	-1.84363	0.065237	0.185959
CG14566	FBgn0037127	0	0	0	0	1.49158985894277	0	11.3299	-7.21119	0.00674865	3.91141	-1.84363	0.065237	0.185959
CG10887	FBgn0038773	0	0	0	0	0.484016818943953	0	11.3299	-7.21119	0.00674865	3.91141	-1.84363	0.065237	0.185959
CG10899	FBgn0039235	0	0	0	0	1.08953580231416	0	11.3299	-7.21119	0.00674865	3.91141	-1.84363	0.065237	0.185959
CG6142	FBgn0039415	0	0	0	0	0.490064229453664	0	11.3299	-7.21119	0.00674865	3.91141	-1.84363	0.065237	0.185959
CR34044	FBgn0054044	0	0	0	0	0.886216568911605	0	11.3299	-7.21119	0.00674865	3.91141	-1.84363	0.065237	0.185959
eag	FBgn0000535	0.00670118029644089	0	0	0.231336270095199	0.427840764794354	0.35242042002611	115.871	-7.20517	0.00677685	1.5721	-4.58315	4.58026e-06	4.39313e-05
Spn43Aa	FBgn0024294	1.71666562717166	1.83308831909867	1.12173081502573	233.656194930551	209.83389172054	244.589580373738	9590.27	-7.19778	0.00681165	0.252599	-28.4948	1.35723e-178	4.36531e-175
nrv3	FBgn0032946	0.224131300732532	0.106914780137618	0.216895977075474	17.5937305188073	33.7849891304147	28.8957634710829	4124.49	-7.19776	0.00681176	0.408998	-17.5985	2.52863e-69	7.87056e-67
CG9875	FBgn0034850	0	0	0	0	0	1.43529497737697	11.2094	-7.1965	0.00681768	3.91145	-1.83985	NA	NA
CG13296	FBgn0035687	0	0	0	0	0	0.733729225129683	11.2094	-7.1965	0.00681768	3.91145	-1.83985	NA	NA
CG13071	FBgn0036585	0	0	0	0	0	2.41420583752347	11.2094	-7.1965	0.00681768	3.91145	-1.83985	NA	NA
CG30280	FBgn0050280	0	0	0	0	0	0.943932732869537	11.2094	-7.1965	0.00681768	3.91145	-1.83985	NA	NA
CG15373	FBgn0030889	0	0	0	0	0.291766435726762	0	11.1529	-7.18848	0.00685571	3.91148	-1.83779	0.0660933	0.187569
CG9084	FBgn0033582	0	0	0	0	0.727481838696247	0	11.1529	-7.18848	0.00685571	3.91148	-1.83779	0.0660933	0.187569
CG18268	FBgn0037520	0	0	0	0	0.727989856740029	0	11.1529	-7.18848	0.00685571	3.91148	-1.83779	0.0660933	0.187569
CG13634	FBgn0039224	0	0	0	0	0.567491276457116	0	11.1529	-7.18848	0.00685571	3.91148	-1.83779	0.0660933	0.187569
CR31526	FBgn0051526	0	0	0	0	1.64949600451222	0	11.1529	-7.18848	0.00685571	3.91148	-1.83779	0.0660933	0.187569
CR44080	FBgn0264889	0	0	0	0	0.952908112295907	0	11.1529	-7.18848	0.00685571	3.91148	-1.83779	0.0660933	0.187569
CG4386	FBgn0034661	0	0.164941529745653	0	10.3359219060508	7.27643960161404	6.63587968880181	394.385	-7.18711	0.00686222	1.46411	-4.90885	9.16105e-07	9.97686e-06
CG42540	FBgn0260657	0.0417782846617499	0	0	0.584444518237888	3.97032338747748	1.55703779557926	336.936	-7.18061	0.00689322	1.59279	-4.5082	6.538e-06	6.08343e-05
CG5565	FBgn0031335	0	0	0	0	0	1.09661154486952	11.0516	-7.17606	0.00691497	3.91152	-1.8346	NA	NA
Ir94f	FBgn0051225	0	0	0	0	0	0.615985733611858	11.0516	-7.17606	0.00691497	3.91152	-1.8346	NA	NA
CG31496	FBgn0051496	0	0	0	0	0	1.00292046142435	11.0516	-7.17606	0.00691497	3.91152	-1.8346	NA	NA
CR40461	FBgn0058461	0	0	0	0	0	2.64196438687234	11.0516	-7.17606	0.00691497	3.91152	-1.8346	NA	NA
CR44753	FBgn0265966	0	0	0	0	0	1.04344250026978	11.0516	-7.17606	0.00691497	3.91152	-1.8346	NA	NA
CR45385	FBgn0266934	0	0	0	0	0	1.72455438274973	11.0516	-7.17606	0.00691497	3.91152	-1.8346	NA	NA
verm	FBgn0261341	2.11694285142898	1.637773068342	0.528199996613119	159.882712582212	233.835783951115	222.916860836774	15730.3	-7.16765	0.00695539	0.462849	-15.486	4.31638e-54	8.32974e-52
Ser8	FBgn0019928	0	0	0	0	1.22280589970688	0	10.9759	-7.16541	0.00696622	3.91155	-1.83186	0.0669728	0.188846
CG11037	FBgn0037038	0	0	0	0	1.12369567344368	0	10.9759	-7.16541	0.00696622	3.91155	-1.83186	0.0669728	0.188846
CR43643	FBgn0263652	0	0	0	0	0.799636905576053	0	10.9759	-7.16541	0.00696622	3.91155	-1.83186	0.0669728	0.188846
CG31659	FBgn0051659	0	0	0	0	0.0952364028641518	1.38017522903105	10.9703	-7.16538	0.00696638	3.91155	-1.83185	0.066974	0.188846
spirit	FBgn0030051	0.559516181901141	0.214856547546528	0	56.6790789579088	26.1499695162081	28.6144662671033	1988.12	-7.16392	0.0069734	1.03032	-6.95309	3.57359e-12	7.83672e-11
CG12581	FBgn0037213	0.419820376340061	0.0217177832348807	0.226210564606015	27.9477946694578	35.7641598511665	31.9925251866142	5630.46	-7.16321	0.00697684	0.741633	-9.6587	4.51541e-22	2.56289e-20
fkh	FBgn0000659	0	0.049774181777158	0	1.08548330605283	2.83183412177021	3.275567690285	332.333	-7.16152	0.00698503	1.51494	-4.72726	2.27571e-06	2.30527e-05
CG9297	FBgn0038181	0	0	0	0	0	0.235815381437931	10.8937	-7.15533	0.00701508	3.91159	-1.82926	0.0673602	0.189437
Art9	FBgn0038188	0	0	0	0	0	0.917343078422508	10.8937	-7.15533	0.00701508	3.91159	-1.82926	0.0673602	0.189437
CG15923	FBgn0038814	0	0	0	0	0	0.235760781905298	10.8937	-7.15533	0.00701508	3.91159	-1.82926	0.0673602	0.189437
CG12814	FBgn0037796	0.241654130785814	0.208154600191866	0.135507527188352	25.57540552215	26.8968286260108	31.2451243006307	2261.08	-7.14901	0.00704587	0.330091	-21.6577	5.14512e-104	4.1371e-101
sut3	FBgn0028561	0	0	0	0	0.634036950286702	0	10.7988	-7.14196	0.00708035	3.91163	-1.82583	0.0678764	0.1905
dpr4	FBgn0053512	0.0595138223387987	0	0	0.620384323524189	4.85255556043204	3.00172687201858	273.359	-7.13998	0.0070901	1.62197	-4.40203	1.07241e-05	9.5635e-05
CG12605	FBgn0035481	0	0.0616724234077555	0.0144122520886569	0.611102729489126	3.67129983947781	6.46958200281558	868.824	-7.13954	0.00709227	1.25626	-5.68315	1.32237e-08	1.92742e-07
CG8740	FBgn0027585	0.0795831731862115	0.114511130995833	0	8.40365277990751	11.6532294663228	7.44987104527593	1504	-7.13926	0.00709364	0.956334	-7.46523	8.31528e-14	2.24849e-12
VhaM9,7-a	FBgn0035521	0.184040208911361	0	0	6.11555733736338	9.32243661839233	10.8704873916436	201.234	-7.13829	0.00709838	1.50504	-4.74292	2.10659e-06	2.14188e-05
CG30172	FBgn0050172	0.235693629738576	0	1.08255294883619	73.13322138623	51.4805666593443	59.4975172602811	1499.75	-7.13448	0.00711715	1.08925	-6.54991	5.75712e-11	1.10879e-09
CG4744	FBgn0033834	0	0	0	0	0	0.214375893789977	10.7358	-7.13429	0.00711812	3.91166	-1.82385	0.0681744	0.190815
Ets96B	FBgn0039225	0	0	0	0	0	0.312322925250819	10.7358	-7.13429	0.00711812	3.91166	-1.82385	0.0681744	0.190815
CG5527	FBgn0039564	0	0	0	0	0	0.427746615017427	10.7358	-7.13429	0.00711812	3.91166	-1.82385	0.0681744	0.190815
CG15556	FBgn0039821	0	0	0	0	0	0.379679742274265	10.7358	-7.13429	0.00711812	3.91166	-1.82385	0.0681744	0.190815
CR44825	FBgn0266072	0	0	0	0	0	2.43566397774486	10.7358	-7.13429	0.00711812	3.91166	-1.82385	0.0681744	0.190815
yellow-e2	FBgn0038151	0.0907367964773333	0	0	3.65445533229954	5.22436231625245	4.03922408261205	218.641	-7.13354	0.00712183	1.48952	-4.78915	1.67493e-06	1.73592e-05
fred	FBgn0051774	0.0157943876330597	0	0	0.526005330528293	0.875659533182191	0.849606808727274	182.414	-7.13249	0.007127	1.51358	-4.71233	2.44896e-06	2.45634e-05
snoRNA:Psi28S-3305c	FBgn0082974	0	0	0	0	5.334335032136	1.26213392654813	10.7269	-7.13247	0.00712708	3.91167	-1.82339	0.068245	0.190868
rad	FBgn0265597	0	0.0434435217017156	0	1.41615962432218	2.59980247215769	2.10671877541847	666.34	-7.13172	0.00713082	1.48371	-4.80669	1.53446e-06	1.60065e-05
NT1	FBgn0261526	0	0.12715486907432	0	4.22025776944053	8.1123825280859	5.49082195395725	788.145	-7.12503	0.00716394	1.49056	-4.78011	1.75203e-06	1.81388e-05
CG9813	FBgn0038143	0.0498592190506788	0	0	0	5.22638491531119	1.76013468078787	215.22	-7.12241	0.00717696	2.40385	-2.96292	0.00304738	0.0151803
CG6847	FBgn0030884	0.0738529250142108	0.0340317974880011	0	3.3455371054868	6.80173401983599	5.03553502564095	684.117	-7.12164	0.00718079	0.974922	-7.30483	2.77617e-13	6.90393e-12
He	FBgn0028430	0.317713612033932	0	0	38.7823465222825	2.01616738455721	3.72768781140744	322.878	-7.12069	0.00718555	1.79276	-3.9719	7.13007e-05	0.000537484
CG6052	FBgn0036747	0	0	0	0	0.194521845583617	0	10.6218	-7.11813	0.00719829	3.91171	-1.8197	0.0688053	0.191935
CG30427	FBgn0043792	0.0378009830988838	0	0	0.428588147173423	2.72497714758377	2.14060467921012	215.112	-7.11305	0.00722367	1.62897	-4.3666	1.26197e-05	0.0001109
Cpr47Eb	FBgn0033598	0	0	0	0	0	1.21020355032164	10.5779	-7.11294	0.00722424	3.91173	-1.81836	0.0690091	0.192099
CG4009	FBgn0038469	0	0	0	0	0	0.446583694947056	10.5779	-7.11294	0.00722424	3.91173	-1.81836	0.0690091	0.192099
ACXD	FBgn0040507	0	0	0	0	0	0.240101092912283	10.5779	-7.11294	0.00722424	3.91173	-1.81836	0.0690091	0.192099
CG31697	FBgn0051697	0	0	0	0	0	1.50492587612296	10.5779	-7.11294	0.00722424	3.91173	-1.81836	0.0690091	0.192099
CG42855	FBgn0262102	0	0	0	0	0	1.04628179959025	10.5779	-7.11294	0.00722424	3.91173	-1.81836	0.0690091	0.192099
snoRNA:U3:9B	FBgn0065046	0	0	0	5.88703287336799	0	0	10.581	-7.10928	0.00724259	3.91174	-1.81742	0.069153	0.192404
CG3822	FBgn0038837	0.0526929146163536	0.0887779868209997	0	1.43116437457874	9.47330915446071	8.75125459620696	763.958	-7.1079	0.00724953	1.12044	-6.34382	2.24143e-10	4.08838e-09
Cpr72Eb	FBgn0036618	0	0	0	0	1.20678884408051	0	10.4448	-7.0939	0.00732022	3.9118	-1.81346	0.0697606	0.19335
MFS9	FBgn0038799	0	0	0	0	0.46490103564816	0	10.4448	-7.0939	0.00732022	3.9118	-1.81346	0.0697606	0.19335
CG43317	FBgn0263022	0	0	0	0	1.13127714352391	0	10.4448	-7.0939	0.00732022	3.9118	-1.81346	0.0697606	0.19335
CR44563	FBgn0265756	0	0	0	0	1.97629994911161	0	10.4448	-7.0939	0.00732022	3.9118	-1.81346	0.0697606	0.19335
CR44830	FBgn0266088	0	0	0	0	0.616735423159277	0	10.4448	-7.0939	0.00732022	3.9118	-1.81346	0.0697606	0.19335
CR44053	FBgn0264862	0	0	0	0	0	0.354303034701593	10.42	-7.09127	0.00733357	3.91181	-1.81279	0.0698649	0.193437
CR44565	FBgn0265758	0	0	0	0	0	3.00610815553914	10.42	-7.09127	0.00733357	3.91181	-1.81279	0.0698649	0.193437
CR45809	FBgn0267459	0	0	0	0	0	1.38546094223994	10.42	-7.09127	0.00733357	3.91181	-1.81279	0.0698649	0.193437
Shab	FBgn0262593	0	0.0146175842894583	0	0.138036882706479	1.43636433204325	0.432623205090915	245.677	-7.08724	0.00735408	1.68558	-4.20462	2.61516e-05	0.000216042
CG15130	FBgn0032860	0	0	0	1.54631257461823	0	0	10.3229	-7.07359	0.00742397	3.91187	-1.80824	0.0705694	0.194995
phu	FBgn0043791	0	0	0	0.518205717809763	0	0	10.3229	-7.07359	0.00742397	3.91187	-1.80824	0.0705694	0.194995
Ggamma30A	FBgn0267252	0.0539823534651184	0.137105302285132	0.162505319617889	11.7564136802044	15.3217438031304	20.4010888544906	6418.7	-7.07217	0.00743131	0.438005	-16.1463	1.20546e-58	2.70499e-56
CG31274	FBgn0051274	0	0	0	0	0	0.685648165958956	10.2622	-7.06927	0.00744627	3.91188	-1.80713	0.0707427	0.195029
CG10029	FBgn0037498	0	0	0	0	0.576423333251345	0	10.2677	-7.06925	0.00744635	3.91188	-1.80712	0.0707434	0.195029
CG3610	FBgn0038266	0	0	0	0	0.566221150361941	0	10.2677	-7.06925	0.00744635	3.91188	-1.80712	0.0707434	0.195029
CR45919	FBgn0267579	0	0	0	0	0.16723207002326	0	10.2677	-7.06925	0.00744635	3.91188	-1.80712	0.0707434	0.195029
CG14234	FBgn0031065	0	0.0782413288041894	0	1.02775805536748	3.57054703769995	5.95076905056473	413.624	-7.06545	0.007466	1.57826	-4.47674	7.57897e-06	6.97135e-05
beat-IIIb	FBgn0053179	0.0219371356210974	0	0	0.913223936034924	1.21723935809095	0.872081741420571	105.128	-7.06456	0.00747058	1.59906	-4.41794	9.96456e-06	8.93569e-05
CG14291	FBgn0038660	0.0952857668889643	0.158557238296369	0.346818900529176	24.5739663596282	24.1927200767728	30.6035547432067	1599.9	-7.0622	0.00748283	0.512369	-13.7834	3.20725e-43	4.61892e-41
Rab3	FBgn0005586	0.135958273720905	0.0347247526404717	0	3.7239915291844	10.0904768617535	9.0067588751946	924.136	-7.05386	0.00752623	1.07451	-6.56471	5.21345e-11	1.01216e-09
CR44209	FBgn0265107	0	0	0	0	0.631042054994989	3.37666077871808	10.1188	-7.04886	0.00755234	3.91196	-1.80188	0.071565	0.19678
CG17323	FBgn0032713	0.193196255268789	0	0	10.5820796535017	6.71348614190224	8.39379874031779	629.953	-7.04792	0.00755725	1.49094	-4.72716	2.27684e-06	2.30527e-05
Idgf1	FBgn0020416	0	0	0	0	0	0.653608668483376	10.1043	-7.04693	0.00756248	3.91196	-1.80138	0.0716434	0.19678
spag4	FBgn0032368	0	0	0	0	0	0.865687008211254	10.1043	-7.04693	0.00756248	3.91196	-1.80138	0.0716434	0.19678
MtnC	FBgn0038790	0	0	0	0	0	3.52412136551671	10.1043	-7.04693	0.00756248	3.91196	-1.80138	0.0716434	0.19678
Ank2	FBgn0261788	0.00885696312170013	0.00808492619799301	0.047369191938226	0.774414630378233	3.52823006905208	4.16920366598054	4286.9	-7.04615	0.00756652	0.780685	-9.0256	1.78708e-19	8.57888e-18
Prosbeta2R2	FBgn0037296	0	0	0	0	0.715085310739836	0	10.0907	-7.04418	0.00757691	3.91197	-1.80067	0.0717549	0.196862
snoRNA:Me28S-C3420a	FBgn0083988	0	0	0	0	10.3648079655587	0	10.0907	-7.04418	0.00757691	3.91197	-1.80067	0.0717549	0.196862
dysf	FBgn0039411	0.0815360495209236	0	0	1.2789194463304	5.06406892827379	4.41844535997587	490.111	-7.03611	0.00761939	1.55057	-4.53775	5.68588e-06	5.3525e-05
CR45759	FBgn0267323	0	0	0	0	0.927540638881524	1.15808080186893	9.95153	-7.02461	0.00768037	3.91205	-1.79564	0.0725525	0.198191
CG15482	FBgn0032483	0	0	0	0	0	0.892233462322818	9.9464	-7.02423	0.00768237	3.91205	-1.79554	0.0725679	0.198191
CG14957	FBgn0035412	0	0	0	0	0	2.19788952184486	9.9464	-7.02423	0.00768237	3.91205	-1.79554	0.0725679	0.198191
CG43448	FBgn0263402	0	0	0	0	0	1.75748065735421	9.9464	-7.02423	0.00768237	3.91205	-1.79554	0.0725679	0.198191
RhoGEF64C	FBgn0035574	0.0146513129298915	0.084517505012684	0	3.10745890012358	5.70550496013133	4.11957448133098	1017.34	-7.01893	0.00771068	1.08981	-6.44052	1.19066e-10	2.22219e-09
CG4267	FBgn0264979	0.0272203458726494	0	0	3.04018375119717	0	0.500475301622131	83.2884	-7.00778	0.00777046	2.71847	-2.57784	0.00994188	0.0419822
CR44957	FBgn0266262	0.0284525962606568	0	0	0	1.76372685603656	1.96174330803501	33.5345	-7.00575	0.0077814	3.03391	-2.30915	0.0209351	0.0783565
Toll-6	FBgn0036494	0.0436268166693439	0	0	0.44296257384132	2.76729267733462	2.42341123938388	463.067	-7.00482	0.00778642	1.59854	-4.38202	1.17585e-05	0.000104281
CecC	FBgn0000279	0	0	0	0	0	2.37033681223387	9.78852	-7.00118	0.00780613	3.91213	-1.78961	0.0735172	0.200047
Edg91	FBgn0004554	0	0	0	0	0	1.51481789656006	9.78852	-7.00118	0.00780613	3.91213	-1.78961	0.0735172	0.200047
CG15429	FBgn0031596	0	0	0	0	0	0.970254516990748	9.78852	-7.00118	0.00780613	3.91213	-1.78961	0.0735172	0.200047
Nep5	FBgn0039478	0	0	0	0	0	0.231867716554049	9.78852	-7.00118	0.00780613	3.91213	-1.78961	0.0735172	0.200047
CG33322	FBgn0053322	0	0	0	0	0	0.572201381815057	9.78852	-7.00118	0.00780613	3.91213	-1.78961	0.0735172	0.200047
CG43689	FBgn0263772	0.00473831628991792	0.0536155788372988	0	0.949375474612041	4.21988689608905	2.35260638259585	609.926	-7.00031	0.00781083	1.25191	-5.59171	2.24841e-08	3.15793e-07
tin	FBgn0004110	0	0	0	0	0.546936823840475	0	9.73666	-6.99268	0.00785226	3.91216	-1.78742	0.0738697	0.200441
Lip3	FBgn0023495	0	0	0	0	0.634660303257009	0	9.73666	-6.99268	0.00785226	3.91216	-1.78742	0.0738697	0.200441
CG16756	FBgn0029765	0	0	0	0	1.7468385314214	0	9.73666	-6.99268	0.00785226	3.91216	-1.78742	0.0738697	0.200441
CG14490	FBgn0034281	0	0	0	0	1.28003217281371	0	9.73666	-6.99268	0.00785226	3.91216	-1.78742	0.0738697	0.200441
Ilp7	FBgn0044046	0	0	0	0	0.871746048726581	0	9.73666	-6.99268	0.00785226	3.91216	-1.78742	0.0738697	0.200441
CR44581	FBgn0265792	0	0	0	0	0.867590919800334	0	9.73666	-6.99268	0.00785226	3.91216	-1.78742	0.0738697	0.200441
CG42492	FBgn0259994	0.0487874572209262	0.136702051396058	0.173893003000204	2.78360847097015	20.592080511777	22.2825214509406	3716	-6.99144	0.00785897	0.732947	-9.53882	1.44469e-21	7.87561e-20
Sgs7	FBgn0003377	0	1.66262823708902	0	0	0	211.290837290945	731.323	-6.9885	0.00787505	3.73186	-1.87266	NA	NA
CG17672	FBgn0083978	0.520655651398229	0.87171198602694	0.229074423911799	87.2996153556484	46.7520510722443	71.4378669910645	3285.97	-6.9792	0.00792595	0.504115	-13.8445	1.37421e-43	2.07184e-41
CecB	FBgn0000278	0	0	0	0	0	2.11810059130394	9.63064	-6.97775	0.00793395	3.91222	-1.78358	0.0744924	0.201225
Eig71Ei	FBgn0014849	0	0	0	0	0	1.69847688925316	9.63064	-6.97775	0.00793395	3.91222	-1.78358	0.0744924	0.201225
Cyp4e3	FBgn0015035	0	0	0	0	0	0.498721745874889	9.63064	-6.97775	0.00793395	3.91222	-1.78358	0.0744924	0.201225
CG15870	FBgn0033798	0	0	0	0	0	1.53616510461463	9.63064	-6.97775	0.00793395	3.91222	-1.78358	0.0744924	0.201225
Tusp	FBgn0039530	0.0487481899984579	0	0	0	3.74297666558712	2.38121878338698	402.32	-6.9712	0.00797003	3.73734	-1.86528	0.0621419	0.180325
Nox	FBgn0085428	0	0.0342152364207105	0	1.23798921096979	2.44466249965228	0.645321950624529	307.359	-6.97073	0.00797262	1.56817	-4.44514	8.78342e-06	7.98034e-05
CG34362	FBgn0085391	0.0115716668957049	0.150192610312209	0.0350985682427514	3.63442870660784	10.8321486725582	10.2177920577112	2459.33	-6.96763	0.00798976	0.818588	-8.51177	1.71302e-17	6.77414e-16
CG31183	FBgn0051183	0	0.00451296857860288	0	0	0.176303310477206	0.39869304927138	32.5863	-6.96647	0.0079962	3.06754	-2.27103	0.0231452	0.0849157
CG7742	FBgn0031690	0	0	0	0	0.407272356368689	0	9.55963	-6.96622	0.00799757	3.91226	-1.78061	0.0749759	0.20191
ppk19	FBgn0039679	0	0	0	0	0.581741894448505	0	9.55963	-6.96622	0.00799757	3.91226	-1.78061	0.0749759	0.20191
CG14877	FBgn0038380	0	0	0	0	0	0.59907678828557	9.47276	-6.95393	0.00806601	3.91231	-1.77745	0.0754945	0.20274
CG42246	FBgn0259098	0	0	0	0	0	1.53189531675791	9.47276	-6.95393	0.00806601	3.91231	-1.77745	0.0754945	0.20274
CG43064	FBgn0262366	0	0	0	0	0	0.44249649829389	9.47276	-6.95393	0.00806601	3.91231	-1.77745	0.0754945	0.20274
CR43988	FBgn0264720	0	0	0	0	0	1.32154551206877	9.47276	-6.95393	0.00806601	3.91231	-1.77745	0.0754945	0.20274
CR45005	FBgn0266357	0	0	0	0	0	2.60422203848845	9.47276	-6.95393	0.00806601	3.91231	-1.77745	0.0754945	0.20274
CycJ	FBgn0010317	0.0723346620090785	0	0	0.636520007035003	4.63504232004439	3.78416837933719	144.335	-6.94841	0.00809695	1.72285	-4.03309	5.50471e-05	0.000425281
CG15905	FBgn0034462	1.28778987482694	1.77841139902342	0	147.912082821476	111.857905151263	118.222533668213	4023.73	-6.94483	0.00811704	1.62395	-4.27652	1.8984e-05	0.000160822
robl37BC	FBgn0028569	0	0	0	0	1.31485490985796	0	9.3826	-6.93927	0.00814837	3.91237	-1.77368	0.0761167	0.203674
CG18371	FBgn0033893	0	0	0	0	1.83859166640515	0	9.3826	-6.93927	0.00814837	3.91237	-1.77368	0.0761167	0.203674
CG4613	FBgn0036427	0	0	0	0	0.706694782333004	0	9.3826	-6.93927	0.00814837	3.91237	-1.77368	0.0761167	0.203674
CR44552	FBgn0265745	0	0	0	0	2.07821854235843	0	9.3826	-6.93927	0.00814837	3.91237	-1.77368	0.0761167	0.203674
CG34398	FBgn0085427	0.0692690265126955	0.0840755829319962	0	4.98943052604121	8.05040794248632	5.79086556191669	1776.31	-6.93486	0.00817331	0.987934	-7.01956	2.22562e-12	5.00584e-11
CG15829	FBgn0035743	0	0	0	0	0	1.24917967699853	9.31488	-6.92971	0.00820254	3.9124	-1.77122	0.0765248	0.204426
CG13449	FBgn0036520	0	0	0	0	0	0.488870429459838	9.31488	-6.92971	0.00820254	3.9124	-1.77122	0.0765248	0.204426
CG31205	FBgn0051205	0	0	0	0	0	0.853606112615659	9.31488	-6.92971	0.00820254	3.9124	-1.77122	0.0765248	0.204426
mas	FBgn0011653	0.389793566491361	0.194587061928931	0.168900176827105	18.640994705931	39.9090529065466	32.698403976285	3599.49	-6.9167	0.00827684	0.454566	-15.216	2.76746e-52	5.03834e-50
CanB	FBgn0010014	0	0.768886964315616	0	23.9660905811333	32.5046319240639	36.4506669763148	1236.88	-6.91578	0.00828212	2.46624	-2.80419	0.00504437	0.0235591
Hsc70-2	FBgn0001217	0	0	0	0	0.395796182096417	0	9.20557	-6.91181	0.00830496	3.91247	-1.76661	0.0772938	0.205683
CG15731	FBgn0030390	0	0	0	0	0.729204152438654	0	9.20557	-6.91181	0.00830496	3.91247	-1.76661	0.0772938	0.205683
CG17122	FBgn0036962	0	0	0	0	0.441941910568881	0	9.20557	-6.91181	0.00830496	3.91247	-1.76661	0.0772938	0.205683
Cyp313a2	FBgn0038006	0	0	0	0	0.545631515458219	0	9.20557	-6.91181	0.00830496	3.91247	-1.76661	0.0772938	0.205683
CG6231	FBgn0038720	0	0.0764637991913227	0	0.938682586167053	2.75471240462775	5.54204194191183	432.661	-6.90829	0.00832528	1.60297	-4.30969	1.63484e-05	0.000140219
CG8492	FBgn0035813	0	0	0	0	0	0.195059475079734	9.157	-6.90508	0.00834378	3.9125	-1.76488	0.0775845	0.206083
CG17732	FBgn0036923	0	0	0	0	0	0.360691519869309	9.157	-6.90508	0.00834378	3.9125	-1.76488	0.0775845	0.206083
CG17781	FBgn0039196	0	0	0	0	0	0.568340621945465	9.157	-6.90508	0.00834378	3.9125	-1.76488	0.0775845	0.206083
CR44598	FBgn0265809	0	0	0	0	0	1.76115427294212	9.157	-6.90508	0.00834378	3.9125	-1.76488	0.0775845	0.206083
Ptp36E	FBgn0267486	0	0	0	0	0.1243858086632	0.0823028465122037	9.11916	-6.89857	0.00838151	3.91253	-1.7632	0.0778665	0.206581
spz4	FBgn0032362	0.00402131311402309	0	0	0.489962278213496	0	0	15.6114	-6.89621	0.00839524	3.91017	-1.76366	0.0777889	0.206488
ase	FBgn0000137	0	0.195227677770673	0	3.24611098997635	9.55386706654233	10.5426338545777	611.917	-6.89564	0.00839859	1.55519	-4.43396	9.2518e-06	8.38922e-05
CG14034	FBgn0250847	0	0	0	0	0.072639705872021	0.673729084584077	9.09487	-6.89519	0.00840121	3.91254	-1.76233	0.0780136	0.2068
CG30158	FBgn0050158	0.0357310769283747	0	0	0.883897130429849	2.26241796522373	1.15007344603742	169.49	-6.89084	0.00842655	1.59667	-4.31577	1.5905e-05	0.000136673
CG44837	FBgn0266100	0.0174050680422333	0.069509634722745	0	0.976385939973228	4.87327813117498	4.52988365815708	611.381	-6.88969	0.00843331	1.17284	-5.87437	4.24459e-09	6.58458e-08
CG3842	FBgn0029866	0.181358151737774	0.288849674825911	0	28.3226455870097	13.3172582860011	14.3173835638358	1660.74	-6.88966	0.00843345	1.02177	-6.74285	1.55313e-11	3.20903e-10
CG6974	FBgn0038285	0	0	0	0	1.11628779746027	0	9.02854	-6.88382	0.00846769	3.91259	-1.7594	0.0785091	0.207641
CR43669	FBgn0263744	0	0	0	0	0.998714289798775	0	9.02854	-6.88382	0.00846769	3.91259	-1.7594	0.0785091	0.207641
CG44569	FBgn0265762	0	0	0	0	0.718836094446308	0	9.02854	-6.88382	0.00846769	3.91259	-1.7594	0.0785091	0.207641
CR45815	FBgn0267465	0	0	0	0	0.8541635373279	0	9.02854	-6.88382	0.00846769	3.91259	-1.7594	0.0785091	0.207641
CG14752	FBgn0033307	0	0	0	1.56349382544733	0	0	9.03253	-6.88059	0.00848663	3.9126	-1.75857	0.07865	0.207641
rha	FBgn0027376	0	0	0	0	0	0.196166911947707	8.99912	-6.88002	0.00848998	3.9126	-1.75843	0.0786749	0.207641
CG13376	FBgn0029518	0	0	0	0	0	0.703314145845961	8.99912	-6.88002	0.00848998	3.9126	-1.75843	0.0786749	0.207641
CG13131	FBgn0032175	0	0	0	0	0	0.203671602525852	8.99912	-6.88002	0.00848998	3.9126	-1.75843	0.0786749	0.207641
yip3	FBgn0040063	0	0	0	0	0	0.673469750545852	8.99912	-6.88002	0.00848998	3.9126	-1.75843	0.0786749	0.207641
CG32806	FBgn0052806	0	0	0	0	0	1.0475264239499	8.99912	-6.88002	0.00848998	3.9126	-1.75843	0.0786749	0.207641
Dll	FBgn0000157	0.344629815088282	0.347666333690883	0.237995355692754	35.5385528255415	47.7367072914876	26.5978507140392	3922.56	-6.87964	0.00849226	0.339227	-20.2804	1.91739e-91	9.25044e-89
Syt4	FBgn0028400	0.0995336553043602	0.263727237607224	0.293606258884521	7.54847707228075	34.7957768642097	34.8029699130083	2582.88	-6.8787	0.00849778	0.650963	-10.567	4.24011e-26	3.38122e-24
CG13847	FBgn0038967	0.00770610375531899	0	0	0	0.525993464083472	0.397292387967045	30.7071	-6.87849	0.00849898	3.0895	-2.22641	0.0259869	0.0932841
CG7368	FBgn0036179	0	0.0732103791640023	0	2.18392788316452	3.2799567382166	3.22372204558658	273.308	-6.8774	0.00850541	1.52819	-4.50035	6.78402e-06	6.28205e-05
Oseg5	FBgn0032891	0.0554659561345878	0	0	1.48301604432647	3.51550173101748	1.55611555529394	181.744	-6.86716	0.00856603	1.59437	-4.30713	1.65388e-05	0.000141475
CG9782	FBgn0030763	0.228116565681546	0.615779476524531	0.241619751537125	29.2695194422901	44.6754236778561	53.1723116165724	1928.42	-6.86617	0.0085719	0.5083	-13.5081	1.40067e-41	1.87709e-39
CG32026	FBgn0052026	0	0	0	0	0	0.346938060543102	8.84124	-6.85452	0.00864137	3.91271	-1.75186	0.0797974	0.2094
CG32459	FBgn0052459	0	0	0	0	0	0.600586090271561	8.84124	-6.85452	0.00864137	3.91271	-1.75186	0.0797974	0.2094
CR44862	FBgn0266156	0	0	0	0	0	1.15743201710598	8.84124	-6.85452	0.00864137	3.91271	-1.75186	0.0797974	0.2094
esg	FBgn0001981	0.543515939127901	0	0	15.4201310454714	21.6651294293865	25.4632497718403	1534.24	-6.84555	0.00869529	2.5437	-2.69118	0.00712005	0.0316742
ac	FBgn0000022	0.505211994126657	0	0	23.9646409873986	15.9337927730881	18.2172478766528	575.097	-6.83946	0.00873204	1.52283	-4.4913	7.079e-06	6.54893e-05
cysu	FBgn0038511	0.208199864555829	0.2925563739913	0	12.4096477507337	21.0748793543539	23.6805857287544	1900.77	-6.83052	0.00878634	1.01677	-6.71788	1.84393e-11	3.74167e-10
Itgbn	FBgn0010395	0	0	0	0	0	0.243008743112445	8.68336	-6.82856	0.00879827	3.91281	-1.74518	0.0809535	0.211457
tRNA:SeC-TCA-1-1	FBgn0011987	0	0	0	0	0	9.32930117236284	8.68336	-6.82856	0.00879827	3.91281	-1.74518	0.0809535	0.211457
CR44734	FBgn0265947	0	0	0	0	0	2.52064969563841	8.68336	-6.82856	0.00879827	3.91281	-1.74518	0.0809535	0.211457
cato	FBgn0024249	0	0	0	0	1.13879062483802	0	8.67448	-6.82614	0.00881306	3.91282	-1.74456	0.0810621	0.211626
CG33284	FBgn0053284	0	0	0	0	0.716271135057131	0	8.67448	-6.82614	0.00881306	3.91282	-1.74456	0.0810621	0.211626
Vdup1	FBgn0035103	0.844946870125572	0.347366401556396	0.201007699981268	58.0913187028128	54.4730861498531	45.5821588103508	3671.38	-6.8216	0.00884087	0.508982	-13.4024	5.85147e-41	7.73436e-39
mtt	FBgn0050361	0	0	0.038916603616122	0.399961469757999	2.16636288270022	1.75192281538673	351.429	-6.81149	0.00890302	1.65284	-4.12107	3.77109e-05	0.000301969
CG15370	FBgn0030107	0	0	0	0	0	0.636495162761554	8.52548	-6.80213	0.00896098	3.91292	-1.73837	0.0821449	0.21361
CG15152	FBgn0032665	0	0	0	0	0	1.18233226079743	8.52548	-6.80213	0.00896098	3.91292	-1.73837	0.0821449	0.21361
CG34215	FBgn0085244	0	0	0	0	0	1.79480167517447	8.52548	-6.80213	0.00896098	3.91292	-1.73837	0.0821449	0.21361
CG1607	FBgn0039844	0.563532139416417	0.65206228378871	0.504535551777405	64.0386187829644	75.3701281231157	52.171984520356	6582.49	-6.797	0.0089929	0.25156	-27.0194	8.73578e-161	1.40486e-157
CG15414	FBgn0031542	0	0	0	0	0.566527532016424	0	8.49745	-6.79642	0.00899653	3.91295	-1.7369	0.0824042	0.214144
CR45522	FBgn0267078	0	0	0	0	0.62689155476482	0	8.49745	-6.79642	0.00899653	3.91295	-1.7369	0.0824042	0.214144
CR44103	FBgn0264912	0	0	0	3.19695467234324	0	0	8.51639	-6.79553	0.00900204	3.91295	-1.73668	0.0824443	0.214171
snoRNA:Me28S-G3255b	FBgn0082927	0	0	0	0	4.43952621888074	5.21903034542604	8.47316	-6.79281	0.00901902	3.91296	-1.73598	0.082568	0.214282
gogo	FBgn0052227	0.118812886032562	0.169795242987545	0	3.44877135194909	13.5065633732505	15.0524612654137	1761.81	-6.78923	0.00904146	1.09285	-6.2124	5.2181e-10	9.12127e-09
dpr7	FBgn0053481	0.0627271759145833	0.211367787764585	0.876558472153106	44.1051214352496	35.0388241534321	46.7069657794029	2058.45	-6.78165	0.00908907	0.776951	-8.72855	2.57967e-18	1.12123e-16
CR43283	FBgn0262972	1.23910074189212	2.11696380750512	0.257422935615448	35.7212566773109	169.443583373732	191.561442025467	35968.6	-6.77841	0.00910953	0.986849	-6.86874	6.47717e-12	1.38885e-10
CG17029	FBgn0036551	0	0	0	0	0	0.670209670573577	8.3676	-6.7752	0.00912982	3.91304	-1.73144	0.0833732	0.215791
Cpr76Bb	FBgn0036879	0	0	0	0	0	1.01444187491487	8.3676	-6.7752	0.00912982	3.91304	-1.73144	0.0833732	0.215791
CG33234	FBgn0053234	0	0	0	0	0	0.513548710150601	8.3676	-6.7752	0.00912982	3.91304	-1.73144	0.0833732	0.215791
Syn	FBgn0004575	0.100304840255452	0.0163502759601149	0	2.91398514406258	5.591815323175	4.32571018938311	803.86	-6.77341	0.00914117	1.1253	-6.0192	1.75276e-09	2.89596e-08
Reg-5	FBgn0015801	0.413529171368389	0.452827364890875	0.112713128951957	17.3367599606833	48.3505217786366	41.8771381438987	2068.17	-6.77281	0.00914491	0.607873	-11.1418	7.8502e-29	7.01358e-27
Ance	FBgn0012037	1.33318595511312	1.48318929404817	1.25910323528283	147.176940004081	128.262613964807	170.110694365689	10500.8	-6.77124	0.00915491	0.208655	-32.4518	5.10805e-231	4.92875e-227
Nep2	FBgn0027570	0.390157133513678	0.0718563606718109	0.364376818021345	30.2377084824167	29.4907523634712	30.1309707814101	3042.53	-6.76744	0.00917902	0.562117	-12.0392	2.2104e-33	2.45151e-31
CG13813	FBgn0036956	0	0	0	0	0.509315176744846	0	8.32042	-6.76606	0.0091878	3.91308	-1.72909	0.0837932	0.216529
Cpr92F	FBgn0038819	0	0	0	0	0.418581418132067	0	8.32042	-6.76606	0.0091878	3.91308	-1.72909	0.0837932	0.216529
mGluR	FBgn0019985	0.0617234522092898	0	0	0.524153945935779	3.70236952002134	2.48161734796601	459.983	-6.75753	0.00924233	1.63855	-4.1241	3.72188e-05	0.000298524
Actbeta	FBgn0024913	0	0	0.193494453460973	4.78375446674595	9.23152318038131	6.87010468393762	827.849	-6.75739	0.00924319	2.42945	-2.78145	0.00541175	0.0251169
FoxP	FBgn0262477	0	0.0929959338047703	0	0.346768475959865	6.61287504479909	3.08953576390462	415.141	-6.7493	0.0092952	1.73694	-3.88574	0.00010202	0.000742934
CG30440	FBgn0050440	0.38641980864023	0.251462661630407	0.278067184814964	24.8861560658396	42.3079006547433	31.4304311685554	3666.54	-6.74902	0.00929701	0.336717	-20.0436	2.29684e-89	1.00737e-86
CG4596	FBgn0037849	0.0302391827038376	0.266688296776463	0	3.17266339026465	14.7781583029468	14.1186327033595	816.156	-6.74865	0.00929939	1.24716	-5.41123	6.25933e-08	8.17271e-07
Gbp1	FBgn0034199	0	0	0	0	0	1.6939899058306	8.20972	-6.74776	0.00930513	3.91316	-1.72438	0.0846401	0.218076
CR44177	FBgn0265066	0	0	0	0	0	0.824250727541636	8.20972	-6.74776	0.00930513	3.91316	-1.72438	0.0846401	0.218076
Gycbeta100B	FBgn0013973	0.0292153441682839	0	0	0	1.72147527643985	1.43725387466013	138.675	-6.74753	0.00930659	2.49824	-2.70091	0.00691497	0.0308788
CG10657	FBgn0036289	0	0	0	0	0.24972997043692	0.251764247815375	8.17656	-6.74143	0.00934606	3.91319	-1.72274	0.0849347	0.218591
Drep3	FBgn0028407	0	0.190655410927097	0	2.20632403939431	12.0252456052741	6.23338734046182	398.652	-6.73849	0.00936507	1.62329	-4.15113	3.30845e-05	0.000267588
eys	FBgn0031414	0.0364170419065475	0	0	0.0568859242165887	1.92574104146645	1.91578131094558	357.02	-6.73556	0.00938413	1.8197	-3.70146	0.000214362	0.00145763
Hr83	FBgn0037436	0	0	0	0	0.909410931770291	0	8.14339	-6.73506	0.00938738	3.91322	-1.72111	0.0852317	0.218725
PH4alphaSG2	FBgn0039779	0	0	0	0	0.452273885853674	0	8.14339	-6.73506	0.00938738	3.91322	-1.72111	0.0852317	0.218725
CG31321	FBgn0051321	0	0	0	0	0.346304344809706	0	8.14339	-6.73506	0.00938738	3.91322	-1.72111	0.0852317	0.218725
CG34165	FBgn0085194	0	0	0	0	1.10958739051273	0	8.14339	-6.73506	0.00938738	3.91322	-1.72111	0.0852317	0.218725
CG1545	FBgn0030259	0	0	0	0	0.0461571129641461	1.00851555465406	8.09015	-6.72658	0.00944276	3.91326	-1.71892	0.0856288	0.219334
mey	FBgn0039851	0.30530854584275	0.613150442924509	0.643214036031005	41.8526743017528	66.7807996433817	56.3042806164778	6029.63	-6.72502	0.00945292	0.364163	-18.4671	3.80117e-76	1.52823e-73
CR43259	FBgn0262904	0	0	0	0	0	0.454206499169078	8.05184	-6.71978	0.00948731	3.91329	-1.71717	0.0859478	0.219777
scro	FBgn0028993	0.129793850637984	0	0.403464810761518	8.15924134384781	18.6619237740677	29.1079031456324	1271.54	-6.71873	0.00949427	1.14772	-5.85396	4.80001e-09	7.42232e-08
Rab26	FBgn0086913	0.0518493498363566	0	0	0.410076553213712	2.96506168117716	2.11883445584959	258.27	-6.71705	0.00950529	1.6807	-3.99657	6.42669e-05	0.000489819
CG43324	FBgn0263029	0.143311837063563	0.922097483411482	0	33.5968535314238	38.3072791835594	39.9197682092872	900.972	-6.70673	0.00957353	1.11969	-5.98981	2.10085e-09	3.42997e-08
CR45414	FBgn0266963	0	0	0	0	0.0788907032068957	0.809098781922117	7.97057	-6.70508	0.00958452	3.91335	-1.71338	0.0866418	0.220874
CG13043	FBgn0036600	0	0	0	0	1.15267743791654	0	7.96636	-6.70338	0.00959583	3.91336	-1.71295	0.0867224	0.220922
lft	FBgn0032230	1.81754562998403	1.32395912858179	0	149.932205478628	89.1824604088607	88.3707476901284	4531.13	-6.70317	0.0095972	1.69188	-3.96197	7.43348e-05	0.000556013
CG10359	FBgn0035452	0.471922318795514	0.24231721412285	0	25.6284196249099	27.3002688809069	21.3151090607648	1413	-6.69436	0.00965596	1.01547	-6.59241	4.32754e-11	8.46986e-10
snRNA:U5:38ABb	FBgn0043021	0	0	0	3.03905211515521	0	2.78877320657031	7.91826	-6.69286	0.00966605	3.91341	-1.71024	0.087222	0.221669
CG10853	FBgn0035478	0	0	0	0	0	1.25486889609704	7.89396	-6.69126	0.00967677	3.91342	-1.70983	0.0872982	0.221669
CG14143	FBgn0036138	0	0	0	0	0	1.49364961721672	7.89396	-6.69126	0.00967677	3.91342	-1.70983	0.0872982	0.221669
stum	FBgn0050263	0	0	0	0	0	0.107434902577906	7.89396	-6.69126	0.00967677	3.91342	-1.70983	0.0872982	0.221669
CG33258	FBgn0053258	0	0	0	0	0	0.765417957370395	7.89396	-6.69126	0.00967677	3.91342	-1.70983	0.0872982	0.221669
ASPP	FBgn0034606	0.237861786840057	0.110512257524725	0	4.61980808375633	18.633783899015	12.770704227203	1962.77	-6.69066	0.00968079	1.62939	-4.10623	4.02167e-05	0.000319508
CG9098	FBgn0031762	0.034844946220551	0.196086679552864	0	3.0362156665144	11.5037003383638	9.33052246269813	966.924	-6.68587	0.00971299	1.17626	-5.68402	1.31565e-08	1.92053e-07
GstE5	FBgn0063495	0.145654809876591	0	0	6.90152587799637	4.23827942719008	4.02105128558616	120.196	-6.67988	0.00975336	1.64975	-4.04904	5.14292e-05	0.000400194
CG11905	FBgn0036678	0.299276097295959	0.114923269617911	0.442236417449097	26.2105974857382	27.7035856711242	33.5915109008501	4390.13	-6.67929	0.00975737	0.467981	-14.2726	3.24335e-46	5.30425e-44
CG31832	FBgn0051832	0	0	0	0	0.955488582541261	0	7.78933	-6.67098	0.00981374	3.91351	-1.7046	0.0882685	0.223099
snoRNA:Psi28S-3385a	FBgn0082962	0	0	0	0	4.8538819993096	0	7.78933	-6.67098	0.00981374	3.91351	-1.7046	0.0882685	0.223099
Rcd7	FBgn0260461	0	0	0	0	0.381994910753641	0	7.78933	-6.67098	0.00981374	3.91351	-1.7046	0.0882685	0.223099
mir-983-1	FBgn0262235	0	0	0	0	8.00090439446638	0	7.78933	-6.67098	0.00981374	3.91351	-1.7046	0.0882685	0.223099
mir-983-2	FBgn0262279	0	0	0	0	7.35436666562061	0	7.78933	-6.67098	0.00981374	3.91351	-1.7046	0.0882685	0.223099
CG43131	FBgn0262605	0	0	0	0	1.61437317050209	0	7.78933	-6.67098	0.00981374	3.91351	-1.7046	0.0882685	0.223099
CR44114	FBgn0264945	0	0	0	0	0.916980226569824	0	7.78933	-6.67098	0.00981374	3.91351	-1.7046	0.0882685	0.223099
Doc3	FBgn0035954	0.0781978146780768	0	0	1.67457045782714	3.57485596897088	2.8172144653347	145.606	-6.67052	0.00981686	1.63271	-4.08555	4.39721e-05	0.000345792
onecut	FBgn0028996	0.169145662730217	0.0738836279786223	0	2.72639080940402	11.6115981257587	10.4167593977965	1803.06	-6.66708	0.00984032	1.12225	-5.94084	2.83567e-09	4.54508e-08
Dop1R2	FBgn0266137	0.0276040873868882	0	0	1.10709272867516	0.951695492699646	0.780157144372896	158.367	-6.6667	0.00984292	1.60287	-4.15923	3.1932e-05	0.000259791
Or94a	FBgn0039033	0	0	0	0	0	0.621224787531752	7.73609	-6.66216	0.00987396	3.91355	-1.70233	0.0886936	0.223564
CG14687	FBgn0037835	0.144473824931646	0	0	1.49950527506222	7.60282499891861	5.64365415638195	117.885	-6.65434	0.00992762	1.75042	-3.80156	0.000143787	0.00101418
wbl	FBgn0004003	1.59406803045632	1.66346858494704	1.24095531360145	210.225825250713	108.140971553989	134.515932946346	6454.2	-6.65163	0.00994628	0.329478	-20.1884	1.23851e-90	5.69064e-88
CG7708	FBgn0038641	0	0	0.0195135197974955	0.040644441725433	1.71119135927641	0.15540499387217	97.8716	-6.64321	0.0100045	2.14907	-3.0912	0.00199351	0.010437
Cad96Ca	FBgn0022800	0.286970426899122	0	0	4.2351812523467	12.3471533582302	12.0407979608733	909.01	-6.63872	0.0100357	2.47428	-2.68309	0.00729444	0.0323308
scw	FBgn0005590	0	0	0	0	0.447506273521254	0	7.6123	-6.63784	0.0100418	3.91367	-1.69607	0.0898732	0.225431
CG10562	FBgn0039326	0	0	0	0	0.465969204255923	0	7.6123	-6.63784	0.0100418	3.91367	-1.69607	0.0898732	0.225431
snoRNA:Me18S-A469	FBgn0086041	0	0	0	0	8.08562471475903	0	7.6123	-6.63784	0.0100418	3.91367	-1.69607	0.0898732	0.225431
CG42591	FBgn0260968	0	0	0	0	1.40065939940708	0	7.6123	-6.63784	0.0100418	3.91367	-1.69607	0.0898732	0.225431
CR44785	FBgn0266020	0	0	0	0	1.10315499984309	0	7.6123	-6.63784	0.0100418	3.91367	-1.69607	0.0898732	0.225431
Cyp4ac1	FBgn0031693	0	0	0	0	0	0.425179108324645	7.57821	-6.63245	0.0100793	3.91369	-1.69468	0.0901363	0.225493
CG14106	FBgn0260459	0	0	0	0	0	0.643368205693786	7.57821	-6.63245	0.0100793	3.91369	-1.69468	0.0901363	0.225493
CR44447	FBgn0265640	0	0	0	0	0	1.17861629695318	7.57821	-6.63245	0.0100793	3.91369	-1.69468	0.0901363	0.225493
CR45166	FBgn0266676	0	0	0	0	0	0.686384103167499	7.57821	-6.63245	0.0100793	3.91369	-1.69468	0.0901363	0.225493
CG31030	FBgn0051030	0.0568711379476922	0.361977350480543	0	4.50401709346611	17.8247666042869	19.3760769183208	753.048	-6.63105	0.0100892	1.2164	-5.45136	4.99855e-08	6.57098e-07
CG15161	FBgn0032692	0	0	0	0	0.302142270194395	0.125746570330747	7.52122	-6.62081	0.010161	3.91375	-1.69168	0.090707	0.226627
CG42313	FBgn0259213	0.02690590926121	0.0246245556191491	0	0.783138146511069	2.49865232127541	1.83281915959053	292.818	-6.61362	0.0102118	1.08925	-6.07171	1.26558e-09	2.12007e-08
CG10362	FBgn0030358	0.0723559469261009	0	0	0.134155720191985	4.55752595274159	2.42306676250603	290.339	-6.61231	0.0102211	1.83802	-3.59752	0.000321263	0.0020945
odd	FBgn0002985	0	0.126332354330724	0	3.21701535549464	4.9775932885975	4.2379173579038	315.343	-6.6114	0.0102275	1.56891	-4.21401	2.50881e-05	0.00020779
CG15140	FBgn0032631	0	0	0	0	0.54896338854751	0	7.43527	-6.60392	0.0102807	3.91383	-1.68733	0.0915401	0.227708
nAChRbeta1	FBgn0000038	0.0279598899030832	0.019939612347963	0	0.446111697721064	2.38139041660815	1.91536707201986	152.428	-6.60385	0.0102812	1.27865	-5.16473	2.4079e-07	2.89699e-06
CG14579	FBgn0031163	0	0	0	0	0	0.599992332396849	7.42033	-6.60213	0.0102935	3.91384	-1.68687	0.0916288	0.227708
CG13615	FBgn0039199	0	0	0	0	0	0.608947441835608	7.42033	-6.60213	0.0102935	3.91384	-1.68687	0.0916288	0.227708
Tsp42Eb	FBgn0042086	0	0	0	0	0	0.801839463873708	7.42033	-6.60213	0.0102935	3.91384	-1.68687	0.0916288	0.227708
CG30160	FBgn0050160	0	0	0	0	0	0.821790445794736	7.42033	-6.60213	0.0102935	3.91384	-1.68687	0.0916288	0.227708
Xport-B	FBgn0260234	0	0	0	0	0	0.674043864189269	7.42033	-6.60213	0.0102935	3.91384	-1.68687	0.0916288	0.227708
CR44536	FBgn0265729	0	0	0	0	0	0.569918764380244	7.42033	-6.60213	0.0102935	3.91384	-1.68687	0.0916288	0.227708
Rbp6	FBgn0260943	0.0319490442770631	0.0303793069276854	0.114705241118372	2.7094533293887	8.17935461429511	6.18791795671919	2882.52	-6.59791	0.0103236	0.632364	-10.4337	1.73932e-25	1.29098e-23
CG15236	FBgn0033108	0	0.228978113449213	0	1.70765297320722	11.5388135078045	8.94564957377114	1155.45	-6.59768	0.0103253	2.61806	-2.52006	0.0117333	0.0482382
CG13698	FBgn0036773	0.677955472935377	0.117717929772391	0	23.0849503075264	28.5369500579758	25.4193467652571	2013.55	-6.59596	0.0103376	1.6656	-3.96011	7.49138e-05	0.000559477
CG42324	FBgn0259224	0.115329698435187	0	0	0.7147101240435	4.52046106397035	5.93106410807851	721.031	-6.59558	0.0103403	2.51462	-2.62289	0.00871877	0.0375737
CG12309	FBgn0033542	0	0	0	0	0.107396517708139	0.235762487757983	7.35353	-6.58875	0.0103893	3.91391	-1.68342	0.0922934	0.22893
Appl	FBgn0000108	0.0800243199701459	0.295433643507186	0.491095852934807	7.40718365682706	41.2970213398883	34.4020056846853	5734.33	-6.58531	0.0104141	0.714512	-9.21652	3.06893e-20	1.5423e-18
nAChRalpha7	FBgn0086778	0	0.147789176630135	0	2.21268819088674	7.32000046624855	4.59472266084529	882.428	-6.57739	0.0104715	2.48002	-2.65215	0.00799801	0.034999
CG43902	FBgn0264503	0.0239161322912676	0.0202045680145969	0	0.25777464074943	1.62218626661145	2.35860159223795	295.846	-6.57161	0.0105135	1.25245	-5.247	1.54593e-07	1.9075e-06
CG12362	FBgn0036082	0	0	0	0	0	0.346874746056544	7.26245	-6.57115	0.0105169	3.91399	-1.67889	0.0931741	NA
CG10264	FBgn0038394	0	0	0	0	0	0.648360915026415	7.26245	-6.57115	0.0105169	3.91399	-1.67889	0.0931741	NA
jbug	FBgn0028371	0.403023908792771	0.0682005832350108	0.034038630374508	10.2648834740615	20.8165792523583	17.0088927861688	5424.6	-6.57078	0.0105196	0.767086	-8.56589	1.07248e-17	4.38488e-16
Adgf-C	FBgn0038173	0	0	0	0	0.0762110535297473	0.314345742124206	7.25778	-6.57	0.0105252	3.914	-1.67859	0.0932317	NA
CG1368	FBgn0030539	0.0613899686760941	0	0	0	1.98824447646139	3.90857614303714	49.3374	-6.5696	0.0105282	2.85477	-2.30127	0.0213762	0.0795444
CG12860	FBgn0033954	0	0	0	0	0.576414889467716	0	7.25824	-6.56919	0.0105312	3.914	-1.67838	0.0932729	NA
ppk22	FBgn0051105	0	0	0	0	0.366526377581578	0	7.25824	-6.56919	0.0105312	3.914	-1.67838	0.0932729	NA
CG42392	FBgn0259738	0	0	0	0	1.06006300766172	0	7.25824	-6.56919	0.0105312	3.914	-1.67838	0.0932729	NA
CR44997	FBgn0266348	0	0	0	0	0.772711076199888	0	7.25824	-6.56919	0.0105312	3.914	-1.67838	0.0932729	NA
Dscam3	FBgn0261046	0	0.0418000990057626	0	0.164368376117784	2.13839961200787	1.68342313554703	366.809	-6.56898	0.0105327	1.73607	-3.78382	0.000154437	0.00108376
CG34232	FBgn0085261	0.1445448543441	0	0	9.41950673219877	1.1897965982821	3.16693373264562	134.633	-6.55871	0.010608	1.8006	-3.64251	0.000269988	0.00178554
CG11638	FBgn0040351	0	0.0529898032779253	0.188160422417767	3.89957169508111	9.40952680613523	9.23077890165552	600.041	-6.55821	0.0106117	1.15795	-5.66364	1.48196e-08	2.1503e-07
bark	FBgn0031571	0.189403336303272	0.0185621933672204	0	3.40494307979225	9.53053404931448	6.64170449589002	2163.9	-6.55563	0.0106306	1.80337	-3.63522	0.000277748	0.00183435
Cht10	FBgn0250907	1.13746711119082	1.03592736164682	0.885913269482552	63.2360259458363	119.393000844269	103.206735759958	22787.9	-6.54538	0.0107064	0.288192	-22.7119	3.41896e-114	3.29895e-111
CG4116	FBgn0029649	0	0	0	0	0	0.700502763517463	7.10457	-6.5395	0.0107502	3.91415	-1.67073	0.0947749	NA
CR43868	FBgn0264460	0	0	0	0	0	1.2162575454479	7.10457	-6.5395	0.0107502	3.91415	-1.67073	0.0947749	NA
CG12824	FBgn0033222	0	0	0	0	0.956492774430427	0	7.08121	-6.53359	0.0107943	3.91418	-1.66921	0.0950759	NA
CG7201	FBgn0035865	0	0	0	0	0.39825090247043	0	7.08121	-6.53359	0.0107943	3.91418	-1.66921	0.0950759	NA
CG7079	FBgn0038849	0	0	0	0	0.535079223852753	0	7.08121	-6.53359	0.0107943	3.91418	-1.66921	0.0950759	NA
CG43095	FBgn0262541	0	0	0	0	1.19475270741129	0	7.08121	-6.53359	0.0107943	3.91418	-1.66921	0.0950759	NA
abd-A	FBgn0000014	0.0997685066981768	0	0	0.938120763728587	5.50167588473874	2.82912563976744	548.961	-6.53306	0.0107982	1.64814	-3.9639	7.37357e-05	0.000552817
fw	FBgn0001083	0.187110038627712	0	0.0953191275704821	6.94714990420437	9.46064600759433	9.72194852810202	1327.51	-6.53175	0.010808	1.08137	-6.04026	1.53867e-09	2.55977e-08
CG11069	FBgn0039244	0.0699448023875813	0.622683372143678	0.583420410850929	48.1265888532899	36.8782876051569	32.6281675813367	2592.62	-6.52859	0.0108317	0.674432	-9.68014	3.66224e-22	2.12873e-20
Gfat1	FBgn0027341	0.746187312402677	0.782108859285616	0.122641650058194	53.4990656682719	55.2294351545993	43.5543339418954	6842.65	-6.52492	0.0108594	0.576607	-11.3161	1.09271e-29	1.02365e-27
CG12594	FBgn0037941	0	0.13675504669436	0	1.16822600044954	4.08793817324386	7.34672382319424	472.804	-6.52074	0.0108908	1.65926	-3.92991	8.4979e-05	0.000626403
CG11966	FBgn0037645	0.171593628794572	0.386770000494788	0	10.8601298904442	20.7375756044043	19.5148509857228	2525.73	-6.51526	0.0109323	1.63705	-3.97987	6.89523e-05	0.000522229
TfAP-2	FBgn0261953	0.588388371774835	0.541197163289586	0.114427564220727	42.6847403885607	36.7345451975831	34.539121125907	3160.09	-6.51215	0.0109559	0.549166	-11.8583	1.94977e-32	2.0674e-30
CG30419	FBgn0050419	0.0560916214320136	0	0	0.139216808921558	2.370104787176	2.63633075722113	212.139	-6.51032	0.0109698	1.83798	-3.54211	0.000396938	0.00253478
CG2650	FBgn0000092	0	0	0	0	0	0.640986536620389	6.94669	-6.50713	0.0109941	3.91432	-1.66239	0.0964346	NA
CG31445	FBgn0051445	0	0	0	0	0	0.201589370256583	6.94669	-6.50713	0.0109941	3.91432	-1.66239	0.0964346	NA
CG13995	FBgn0031770	0.0843725997430545	0	0	1.27787014896832	4.30945427580018	2.1225295927781	281.761	-6.50504	0.01101	1.63882	-3.96935	7.20703e-05	0.000542016
CG34219	FBgn0085248	0	0	0	0.0651371993628563	0	0.518031566612014	6.93151	-6.50329	0.0110234	3.91434	-1.6614	0.096633	NA
Mdr50	FBgn0010241	0	0	0	0	0.151631972487831	0	6.90418	-6.4971	0.0110708	3.91437	-1.65981	0.0969536	NA
PGRP-SC2	FBgn0043575	0	0	0	0	0.865074631244248	0	6.90418	-6.4971	0.0110708	3.91437	-1.65981	0.0969536	NA
Orcokinin	FBgn0034935	0	0.501466530032086	0	20.5607682740513	6.21912885817582	18.510950073578	729.959	-6.49524	0.011085	2.44668	-2.65472	0.0079375	0.0347973
GstO3	FBgn0035904	2.41354557326848	0.417324090989352	1.73521925990396	230.98434610656	89.9302974900464	90.5703691092773	3921.41	-6.49426	0.0110926	0.641059	-10.1305	4.0451e-24	2.74868e-22
CG31121	FBgn0051121	0.307243244973806	0.420120961342596	0	28.0965473004319	22.8834106447632	14.4212059505538	2516.47	-6.48939	0.0111301	1.61095	-4.0283	5.61811e-05	0.000432797
CG2016	FBgn0250839	0	0.596271311290283	0	16.7461817998325	17.3450610512519	19.5238932761518	842.125	-6.48907	0.0111326	2.43364	-2.6664	0.00766681	0.0337689
CG43066	FBgn0262476	0	0.0961945278748374	0	1.59384906801006	3.486231676062	3.58202884937887	473.653	-6.48703	0.0111483	1.59767	-4.06032	4.9006e-05	0.000382572
CG10761	FBgn0030015	0	0	0	0	0	0.506434240525421	6.78881	-6.47402	0.0112493	3.9145	-1.65386	0.0981564	NA
CG12539	FBgn0030586	0	0	0	0	0	0.304346332555565	6.78881	-6.47402	0.0112493	3.9145	-1.65386	0.0981564	NA
CG13251	FBgn0037014	0	0	0	0	0	0.185925022964651	6.78881	-6.47402	0.0112493	3.9145	-1.65386	0.0981564	NA
Osi3	FBgn0037411	0	0	0	0	0	0.459494644010393	6.78881	-6.47402	0.0112493	3.9145	-1.65386	0.0981564	NA
CG4525	FBgn0038358	0	0	0	0	0	0.337353590312787	6.78881	-6.47402	0.0112493	3.9145	-1.65386	0.0981564	NA
AttD	FBgn0038530	0	0	0	0	0	0.855204991075947	6.78881	-6.47402	0.0112493	3.9145	-1.65386	0.0981564	NA
CG30385	FBgn0050385	0	0	0	0	0	0.374372922347111	6.78881	-6.47402	0.0112493	3.9145	-1.65386	0.0981564	NA
CG43799	FBgn0264343	0	0	0	0	0	0.743046959459429	6.78881	-6.47402	0.0112493	3.9145	-1.65386	0.0981564	NA
CG3649	FBgn0034785	0.204418031452042	0.483776425221399	0	33.3625068680538	16.2836646248349	11.7192758060893	1041.62	-6.473	0.0112573	1.09723	-5.8994	3.64827e-09	5.72393e-08
dan	FBgn0039286	0.0778359204660861	0	0	2.11558006680632	2.49377528946384	2.28722626112204	296.073	-6.46065	0.011354	1.59106	-4.0606	4.89463e-05	0.000382415
CG43366	FBgn0263109	0.0369677145399094	0.0553634506333586	0.106121632432593	1.39817775484023	9.89792663565129	6.10994884470918	1452.48	-6.45982	0.0113606	0.738057	-8.75247	2.0873e-18	9.19651e-17
CG14137	FBgn0036178	0	0	0	0	2.01537932663642	0	6.72715	-6.45966	0.0113619	3.91457	-1.65016	0.098911	NA
CG34459	FBgn0085488	0	0	0	0	0.442815739373635	0	6.72715	-6.45966	0.0113619	3.91457	-1.65016	0.098911	NA
CR43405	FBgn0263324	0	0	0	0	1.48652092177438	0	6.72715	-6.45966	0.0113619	3.91457	-1.65016	0.098911	NA
Spn100A	FBgn0039795	2.33149341291938	2.46163613473622	1.74268434410018	167.76838918016	198.194407847178	207.34020206924	12642.4	-6.45276	0.0114163	0.222465	-29.0057	5.57177e-185	2.6881e-181
Syn1	FBgn0037130	0.0444548049033785	0.14900396336667	0	0.502954595240702	11.4163715100041	5.08476499415463	688.294	-6.45254	0.0114181	1.35253	-4.77071	1.83573e-06	1.88456e-05
CG15249	FBgn0030161	0	0	0	0	0	0.435256211488941	6.63093	-6.44013	0.0115167	3.91468	-1.64512	0.0999444	NA
CG13705	FBgn0035582	0	0	0	0	0	0.403518779401205	6.63093	-6.44013	0.0115167	3.91468	-1.64512	0.0999444	NA
CR43801	FBgn0264345	0	0	0	0	0	1.13517370908471	6.63093	-6.44013	0.0115167	3.91468	-1.64512	0.0999444	NA
CR45565	FBgn0267125	0	0	0	0	0	0.825306052144143	6.63093	-6.44013	0.0115167	3.91468	-1.64512	0.0999444	NA
ImpL1	FBgn0001256	2.95290720179679	4.0045781004413	3.20087033085266	171.357476426852	384.366892475694	325.161547069612	11773	-6.43801	0.0115337	0.344742	-18.6748	7.93323e-78	3.32816e-75
Ubx	FBgn0003944	0.460510785577959	0.0720135724051326	0.140641347031832	15.4413141442424	27.6767729175954	15.2500858512606	2704.72	-6.43602	0.0115496	0.654698	-9.83052	8.31917e-23	5.14562e-21
pncr002:3R	FBgn0063127	8.16237376588515	18.8352184207997	2.7519859009458	521.141019702426	621.425779367057	1425.28814322707	14034.1	-6.43071	0.0115922	0.633233	-10.1554	3.13661e-24	2.15428e-22
CG43921	FBgn0264542	0.0610116021511259	0.0219292722796334	0.096758461083873	1.75931772742389	7.38552923623765	6.24398013357565	1621.45	-6.42534	0.0116353	0.696177	-9.22947	2.71983e-20	1.37401e-18
pip	FBgn0003089	0.0370588789427621	0.00739999732346721	0.0853360653639292	3.80360641181876	4.48086044592653	2.78466134661915	1344.16	-6.42248	0.0116584	0.745834	-8.61115	7.23332e-18	3.04778e-16
Task6	FBgn0038165	0.0337196725757378	0.180354036261684	0	0.166294442331207	11.1791741468284	6.92980738708889	975.583	-6.4126	0.0117385	1.47187	-4.35676	1.31999e-05	0.000115597
CG32017	FBgn0052017	0.0389930656842999	0	0.423605801634447	12.3694854327703	15.6122944409212	11.2833338919644	1812.73	-6.40924	0.0117659	1.80549	-3.54986	0.000385443	0.00246791
CG33978	FBgn0053978	0.222672711239189	0.149331151840784	0	8.79445725044105	14.0916209695596	8.71635468070632	4835.93	-6.40809	0.0117753	1.73889	-3.68516	0.000228555	0.00154111
CG13108	FBgn0032100	0	0.325251988137037	0	5.81207554980895	12.0579919669431	9.87189751514509	306.581	-6.40647	0.0117885	1.61642	-3.96337	7.39004e-05	0.000553193
CG7024	FBgn0029722	0	0	0	0	0	0.32217656386696	6.47305	-6.40543	0.0117971	3.91487	-1.63618	0.101802	NA
CG15155	FBgn0032669	0	0	0	0	0	0.665618907527118	6.47305	-6.40543	0.0117971	3.91487	-1.63618	0.101802	NA
CG1126	FBgn0037280	0	0	0	0	0	0.492709761353542	6.47305	-6.40543	0.0117971	3.91487	-1.63618	0.101802	NA
CG43182	FBgn0262811	0	0	0	0	0	2.41054815514801	6.47305	-6.40543	0.0117971	3.91487	-1.63618	0.101802	NA
CR43907	FBgn0264508	0	0	0	0	0	1.2100951738843	6.47305	-6.40543	0.0117971	3.91487	-1.63618	0.101802	NA
CR43951	FBgn0264602	0	0	0	0	0	0.608088027077538	6.47305	-6.40543	0.0117971	3.91487	-1.63618	0.101802	NA
CR44642	FBgn0265853	0	0	0	0	0	0.86312066610863	6.47305	-6.40543	0.0117971	3.91487	-1.63618	0.101802	NA
sas	FBgn0002306	0.500988807073568	0.11030864698925	0	13.155955970801	22.6053017406911	15.959421010724	3491.34	-6.40209	0.0118244	1.76791	-3.62127	0.000293162	0.00192674
GluRIB	FBgn0264000	0.0181837668142313	0	0	0	1.29182428662394	0.250540704509929	119.973	-6.39884	0.0118511	2.6126	-2.44922	0.0143165	0.0572007
CG7173	FBgn0037099	0.112019702990142	0.0826655941851834	0	3.76820968368222	6.24171340624628	6.50432660289414	435.994	-6.39346	0.0118953	1.03331	-6.18736	6.11799e-10	1.06557e-08
CG31728	FBgn0051728	0	0.146475556516002	0	5.34450070700386	3.49896655077478	3.51810384915063	357.557	-6.39207	0.0119068	1.60286	-3.98791	6.66566e-05	0.000506831
jeb	FBgn0086677	0.0515083014306311	0.0514264467243762	0	1.17381484513803	4.05152754085753	3.39994260931586	969.078	-6.38339	0.0119786	1.09095	-5.85122	4.87989e-09	7.53377e-08
yellow-e	FBgn0041711	0	0	0	0	0.323049728804376	0	6.37309	-6.38173	0.0119925	3.91501	-1.63007	0.103087	NA
Muc14A	FBgn0052580	0	0	0	0	0.0122238257426235	0	6.37309	-6.38173	0.0119925	3.91501	-1.63007	0.103087	NA
CG10262	FBgn0032813	0.172325323097063	0	0	9.00510232042665	3.26465599566718	2.21216153172697	162.108	-6.38023	0.0120049	1.73301	-3.68158	0.000231793	0.0015575
CG14516	FBgn0039640	0.0432074370339151	0.0893588883638563	0	0.589117370595006	2.85461777044354	7.64892962980305	462.235	-6.37897	0.0120154	1.29641	-4.92049	8.63293e-07	9.47658e-06
in	FBgn0001259	0.0659511110254774	0	0.242064512079709	7.00355366095216	8.79245518326932	9.6052304469875	842.198	-6.37357	0.0120604	1.13892	-5.59617	2.19139e-08	3.08682e-07
CG1273	FBgn0035522	0.181574724644077	0.407893891840899	0.162272448369333	7.52423068312445	29.3362296292164	25.5494064540281	2829.28	-6.3733	0.0120627	0.59516	-10.7086	9.28021e-27	7.58854e-25
opa	FBgn0003002	0.177840827937484	0.0887791055939109	0	3.2748785265239	8.59177201306852	10.32355321416	706.102	-6.37194	0.0120741	1.1042	-5.77062	7.89805e-09	1.19636e-07
CG9095	FBgn0030617	0.168213318306436	0.0198883422435467	0	1.30343172863292	7.10051974465802	7.20952693271127	907.301	-6.37106	0.0120815	1.28672	-4.9514	7.36819e-07	8.20966e-06
CR32194	FBgn0052194	0	0	0	0	0	0.351572560288296	6.31517	-6.36987	0.0120914	3.91507	-1.62701	0.103735	NA
CR43959	FBgn0264674	0	0	0	0	0	0.5430453806109	6.31517	-6.36987	0.0120914	3.91507	-1.62701	0.103735	NA
CG15211	FBgn0030234	0.166839310938542	0.00832870886556768	0	3.30328851965496	5.08969687427606	6.22830912154413	225.417	-6.36969	0.0120929	1.39003	-4.58241	4.59651e-06	4.40434e-05
oc	FBgn0004102	0.0895458122744139	0.058818098713392	0	1.32551594870865	3.62721565609983	7.34496347336163	671.225	-6.36636	0.0121209	1.15414	-5.5161	3.46613e-08	4.66453e-07
CG5639	FBgn0039527	0.139779865920662	0.35122029713862	0	10.2422359080518	18.5755811505252	11.7184033192963	2238.09	-6.36626	0.0121218	1.63892	-3.88441	0.000102577	0.000745871
CG2841	FBgn0003159	0.0399469415641876	0	0	0.170778592311819	2.13211550412152	1.0108068903372	202.715	-6.36526	0.0121302	1.80757	-3.52144	0.000429204	0.00270856
CG31437	FBgn0051437	0	0.445449067589422	0	11.4949827730071	4.97196619647591	20.3345318639094	339.508	-6.36174	0.0121598	1.662	-3.82776	0.000129312	0.000921517
toe	FBgn0036285	0.128688721837262	0	0	2.52280896548965	3.65420093698024	4.43947518061212	275.895	-6.358	0.0121913	1.62221	-3.91935	8.87875e-05	0.000651986
spz3	FBgn0031959	0	0.0743578772700211	0	1.69197618862224	2.97618423742934	1.46300404748417	169.425	-6.35286	0.0122349	1.67043	-3.80312	0.000142884	0.00100855
Ugt86Da	FBgn0040259	0	0.291446333903636	0	7.92388259149906	9.06202552529079	6.83096757036481	514.294	-6.34783	0.0122775	1.59627	-3.97666	6.98902e-05	0.000528214
CG15480	FBgn0032489	0	0	0	0	0.882860327618328	0	6.19606	-6.34113	0.0123348	3.91524	-1.6196	0.105318	NA
CR45199	FBgn0266726	0	0	0	0	0.889641128905719	0	6.19606	-6.34113	0.0123348	3.91524	-1.6196	0.105318	NA
Mctp	FBgn0034389	0.0291032068733954	0	0	0.433396876773359	1.52027281521863	0.427833945890235	126.318	-6.34018	0.0123429	1.77817	-3.56557	0.000363067	0.00233704
Tom	FBgn0026320	5.1561836307669	2.75873129709586	2.50145897399919	340.019201921848	237.401705262183	266.105699851846	8797.81	-6.33787	0.0123626	0.346917	-18.2691	1.45818e-74	5.62797e-72
PIP82	FBgn0024943	0	0	0	0	0	0.140751545733907	6.15729	-6.33341	0.0124009	3.91529	-1.61761	0.105746	NA
cry	FBgn0025680	0	0	0	0	0	0.303551197524234	6.15729	-6.33341	0.0124009	3.91529	-1.61761	0.105746	NA
CR44135	FBgn0264984	0	0	0	0	0	1.06777935158803	6.15729	-6.33341	0.0124009	3.91529	-1.61761	0.105746	NA
beat-VII	FBgn0250908	0	0.0695605948655036	0	0.554133127913045	2.74710397077251	2.29605434967199	372.124	-6.32462	0.0124767	1.68192	-3.76036	0.000169668	0.00118026
D	FBgn0000411	0.13356240033431	0.181841112131372	0	6.96962854756719	9.86637776691011	8.54764530520343	806.947	-6.32356	0.0124859	1.02916	-6.14441	8.02593e-10	1.39034e-08
CG3556	FBgn0029708	0.363701458867704	0.111279776329283	0.339336094150916	7.67749920381563	31.0272558104016	26.406382791748	2856.46	-6.32264	0.0124938	0.624528	-10.1239	4.3291e-24	2.9008e-22
Sod3	FBgn0033631	0.834700366781493	1.15708111459204	1.25542265580635	114.364631476922	53.7547828320754	91.2344779267744	4837.81	-6.32097	0.0125083	0.364574	-17.338	2.43213e-67	6.90224e-65
ImpE2	FBgn0001254	35.0387559331361	16.9290857805022	22.9274870129018	1681.22925208891	2196.06641754478	2104.22258837986	110668	-6.31944	0.0125215	0.301977	-20.9269	3.04669e-97	2.26135e-94
CG10939	FBgn0010620	0.678006974959099	0.794356065128342	0.719473438155764	65.6097633582339	61.1007807134991	47.3315206797224	3237.27	-6.31063	0.0125982	0.265331	-23.784	4.89034e-125	6.74098e-122
CG6329	FBgn0033872	0.105954017038442	0.456389473779262	0	3.82984267334345	22.2317781313944	18.5631566168572	1896.98	-6.30921	0.0126106	1.78371	-3.53713	0.000404507	0.00257764
Cyp18a1	FBgn0010383	0.132464612633658	0	0	0.917745895385096	6.34431712766435	3.25250164728239	347.3	-6.30493	0.0126482	1.71233	-3.68208	0.000231336	0.00155551
CG31797	FBgn0051797	0	0	0	0	0.200288020619429	0	6.01903	-6.29935	0.0126972	3.91549	-1.60883	0.107654	NA
CR44513	FBgn0265706	0	0	0	0	1.27287115366511	0	6.01903	-6.29935	0.0126972	3.91549	-1.60883	0.107654	NA
CR45600	FBgn0267160	0	0	0	0	0.193071053507199	0	6.01903	-6.29935	0.0126972	3.91549	-1.60883	0.107654	NA
CG15515	FBgn0039719	0	0	0	0	0	1.18808434806747	5.99941	-6.29601	0.0127266	3.91551	-1.60797	0.107842	NA
Muc12Ea	FBgn0052602	0	0	0	0	0	0.0559377368865682	5.99941	-6.29601	0.0127266	3.91551	-1.60797	0.107842	NA
nahoda	FBgn0034797	0.0769520013084419	0.103113561652401	0.0210592549149923	3.84906881853829	6.00566909648639	6.03774628766501	1009.99	-6.29391	0.0127451	0.609691	-10.3231	5.53978e-25	4.01905e-23
Zasp67	FBgn0036044	0.00365731494421928	0	0	0	0.336244904508824	0	11.8111	-6.29377	0.0127463	3.91126	-1.60914	0.107586	0.254463
CG43861	FBgn0264443	0	0.108778734403918	0	1.99122678883129	1.99978462340048	4.55814962495978	343.365	-6.28998	0.0127799	1.64438	-3.82513	0.000130702	0.000930229
CG7367	FBgn0031976	0.0726541831120747	0	0	3.0835458827433	0.465551651309929	2.19328057920403	101.716	-6.28832	0.0127946	1.85732	-3.38569	0.000710002	0.00424222
Ih	FBgn0263397	0.0158822101423525	0.0503692014885326	0	0.413582367578584	3.10254209944074	1.67128995942318	714.658	-6.28559	0.0128188	1.23455	-5.09142	3.55397e-07	4.17689e-06
CG9919	FBgn0030742	0.259649375712005	0	0.440655638932392	4.23278422064897	25.8106119726494	24.1653463352878	967.513	-6.27815	0.0128851	1.21692	-5.15906	2.48194e-07	2.97864e-06
CG10131	FBgn0033949	0.134732993635057	0.59412506191127	0	49.0201547757047	2.98727700808172	4.68661508627789	649.966	-6.27677	0.0128975	1.43683	-4.36847	1.2512e-05	0.000110154
CG2993	FBgn0037521	0.214334456075354	0.0301399782072894	0	0.913405069489866	8.68787126941231	9.37939080139038	809.345	-6.27478	0.0129153	1.34098	-4.67925	2.87928e-06	2.85237e-05
Msr-110	FBgn0015766	0.814580575060655	0.780591161989166	0.542747506538472	41.4288150246718	67.5863002057555	56.3440458499523	5200.25	-6.27056	0.0129531	0.30555	-20.5222	1.36411e-93	8.22643e-91
Oseg4	FBgn0035264	0.0287556498155997	0.155033744112005	0.14952020011056	8.63060270405657	9.64559636754599	7.32325813292363	1146.1	-6.26738	0.0129817	0.627038	-9.99521	1.59951e-23	1.03582e-21
esn	FBgn0263934	0.204194387633327	0.425553655921595	0	9.88329088496815	22.4239450902685	16.2226401673286	3151.37	-6.26728	0.0129826	1.71233	-3.66008	0.000252133	0.00167666
snRNA:U6:96Aa	FBgn0004188	0	0	0	2.93076813208017	0	2.20669281766	5.88101	-6.26316	0.0130197	3.91571	-1.59949	0.109711	NA
snRNA:U6:96Ab	FBgn0004189	0	0	0	2.93076813208017	0	2.20669281766	5.88101	-6.26316	0.0130197	3.91571	-1.59949	0.109711	NA
snRNA:U6:96Ac	FBgn0004190	0	0	0	2.93076813208017	0	2.20669281766	5.88101	-6.26316	0.0130197	3.91571	-1.59949	0.109711	NA
Hey	FBgn0027788	0	0.0773330739005643	0	1.81597775508811	2.68759161194731	1.4870977457482	109.517	-6.25878	0.0130593	1.73513	-3.60709	0.000309648	0.00202837
CG15927	FBgn0030389	0	0	0	0	0	0.571747177036382	5.84153	-6.25761	0.0130699	3.91575	-1.59806	0.110029	NA
CheB93b	FBgn0051438	0	0	0	0	0	0.802968461867272	5.84153	-6.25761	0.0130699	3.91575	-1.59806	0.110029	NA
CG16800	FBgn0032462	0	0	0	0	0.530157014487699	0	5.842	-6.25632	0.0130815	3.91575	-1.59773	0.110103	NA
CG13471	FBgn0036443	0	0	0	0	0.587795182908859	0	5.842	-6.25632	0.0130815	3.91575	-1.59773	0.110103	NA
PK1-R	FBgn0038201	0	0	0	0	0.21738125992131	0	5.842	-6.25632	0.0130815	3.91575	-1.59773	0.110103	NA
CG33640	FBgn0053640	0	0	0	0	1.01687472052576	0	5.842	-6.25632	0.0130815	3.91575	-1.59773	0.110103	NA
mir-1017	FBgn0262389	0	0	0	0	7.69101021017367	0	5.842	-6.25632	0.0130815	3.91575	-1.59773	0.110103	NA
CG43675	FBgn0263750	0	0	0	0	0.184231351188371	0	5.842	-6.25632	0.0130815	3.91575	-1.59773	0.110103	NA
CG13101	FBgn0032084	0.149514901684383	0	0	8.92637884484464	0.468615245370728	2.06174406823063	197.304	-6.25139	0.0131264	1.88984	-3.3079	0.000939988	0.00544741
Awh	FBgn0013751	0.107271967603451	0.219839912337532	0	7.32617027985951	9.09945580906695	8.64814609454316	571.76	-6.25135	0.0131267	1.05394	-5.93142	3.00321e-09	4.77397e-08
nub	FBgn0085424	0.128287354966461	0.278637759879969	0	7.15264782052474	15.4155356220969	8.46627091406034	1775.38	-6.25027	0.0131366	1.1037	-5.66302	1.48734e-08	2.15486e-07
GC	FBgn0035245	0	0.26944691504606	0	0.718732995576744	10.2242130991044	9.5743552387085	597.104	-6.2476	0.0131609	1.76289	-3.54395	0.000394181	0.00252051
lectin-28C	FBgn0040099	0.343412741989662	0.362348085573212	0	47.1909808005535	1.65799412755655	4.76556663219235	1768.99	-6.24639	0.013172	2.00396	-3.11703	0.00182685	0.00972269
CG4766	FBgn0027546	0.15109786903106	0.12867278762158	0	3.67296962168578	7.89294402244636	9.7167132300255	616.617	-6.24156	0.0132161	1.07947	-5.78206	7.37897e-09	1.12302e-07
Blimp-1	FBgn0035625	0.658460198830937	0.131763107659783	0.408809892598706	19.1873613738351	38.40246704335	33.0185149895845	8310.34	-6.23979	0.0132324	0.541174	-11.5301	9.30379e-31	9.25487e-29
CG32204	FBgn0052204	0.107304078738124	0	0	0.492295431919275	3.63166450266177	4.00899754871134	263.504	-6.23733	0.0132549	1.7652	-3.5335	0.000410098	0.00260541
St2	FBgn0037665	0.614160835187901	1.58341401218059	0.515397010462907	109.198408132654	51.7861964258802	43.846827428128	3392.77	-6.23593	0.0132677	0.553537	-11.2656	1.93993e-29	1.79984e-27
Ca-alpha1D	FBgn0001991	0.0215342257263296	0	0	0	1.22198545445838	0.391424271026824	183.326	-6.22256	0.0133913	2.51091	-2.47821	0.0132044	0.0533094
CG42732	FBgn0261698	0.0177492164640266	0.0354420203941679	0	0.00240287639845049	2.19554107947654	1.78310132668162	433.283	-6.22158	0.0134004	1.73834	-3.57903	0.00034487	0.00223183
CG13082	FBgn0032803	2.14832236127672	1.36084520905002	0	91.2291518757213	87.5021539959127	82.6563452322372	3729.51	-6.21835	0.0134304	1.70442	-3.64837	0.000263905	0.00174652
CecA1	FBgn0000276	0	0	0	0	0	1.56714246563907	5.68365	-6.21817	0.0134322	3.91599	-1.58789	0.112311	NA
CG8564	FBgn0035776	0	0	0	0	0	0.27244169018033	5.68365	-6.21817	0.0134322	3.91599	-1.58789	0.112311	NA
Dnai2	FBgn0036195	0	0	0	0	0	0.281836231221031	5.68365	-6.21817	0.0134322	3.91599	-1.58789	0.112311	NA
CG3706	FBgn0040342	0	0	0	0	0	0.343858443916922	5.68365	-6.21817	0.0134322	3.91599	-1.58789	0.112311	NA
CG43233	FBgn0262878	0	0	0	0	0	0.981998698431874	5.68365	-6.21817	0.0134322	3.91599	-1.58789	0.112311	NA
Lcp2	FBgn0002533	0	0	0	0	0.571212944902572	0	5.66497	-6.21198	0.0134899	3.91603	-1.58629	0.112673	NA
CR42790	FBgn0261861	0	0	0	0	0.373950847404438	0	5.66497	-6.21198	0.0134899	3.91603	-1.58629	0.112673	NA
CR43604	FBgn0263489	0	0	0	0	2.63439999962529	0	5.66497	-6.21198	0.0134899	3.91603	-1.58629	0.112673	NA
CG3777	FBgn0024989	0.459635343555061	0.206095020121091	0	8.99842136795912	22.0222045381095	18.0738801994632	2297.65	-6.20358	0.0135687	1.67491	-3.70384	0.000212363	0.00144506
E(spl)m4-BFM	FBgn0002629	1.97200108865857	0.718792813610204	0	61.6887038661532	79.8806308186776	56.9680719091391	1633.99	-6.20238	0.0135799	1.09948	-5.64119	1.68883e-08	2.42493e-07
wg	FBgn0004009	0.207546045179868	0.394117128531392	0.407334976811988	19.155840955209	30.0334799032307	24.8532652963979	2343.76	-6.20066	0.0135961	0.386199	-16.0556	5.22183e-58	1.14512e-55
vari	FBgn0250785	1.48331611443986	0.670154583460089	0.355476844082174	56.2128577788563	70.2698576373717	58.1642894539741	5740.51	-6.19923	0.0136096	0.489979	-12.652	1.09027e-36	1.36623e-34
neo	FBgn0039704	0.517851454571039	0.824877543339364	1.16647773619864	53.816000067805	67.7201340502679	61.5385034046677	5966.29	-6.19221	0.013676	0.340112	-18.2064	4.59147e-74	1.70397e-71
CR41243	FBgn0085570	0	0.00907427806011352	0	0.0184563704392077	0.759632364084761	0	11.0068	-6.19089	0.0136886	3.9116	-1.5827	0.11349	0.263934
pdm2	FBgn0004394	0.0667934542407936	0	0	0.933806927630614	2.20798000076726	1.7457223713887	245.087	-6.18547	0.0137401	1.67207	-3.69929	0.000216202	0.00146911
CG7214	FBgn0031940	0	0	0	0	0	0.49616141943664	5.52578	-6.17761	0.0138151	3.91626	-1.57743	0.114697	NA
Tsp29Fb	FBgn0032075	0	0	0	0	0	0.419921981815888	5.52578	-6.17761	0.0138151	3.91626	-1.57743	0.114697	NA
CG11459	FBgn0037396	0	0	0	0	0	0.365537181623173	5.52578	-6.17761	0.0138151	3.91626	-1.57743	0.114697	NA
CG30401	FBgn0050401	0	0	0	0	0	0.41057554660854	5.52578	-6.17761	0.0138151	3.91626	-1.57743	0.114697	NA
CR41504	FBgn0085788	0	0	0	0	0	0.654631226404997	5.52578	-6.17761	0.0138151	3.91626	-1.57743	0.114697	NA
Obp99b	FBgn0039685	0.299973710576369	0.598994011341837	0	61.0777847655267	0	4.04955065580892	419.588	-6.17556	0.0138347	2.07907	-2.97034	0.00297468	0.0148334
Nrx-1	FBgn0038975	0.022205736870407	0.0609687333723956	0	1.37758976878504	2.97725026829323	1.64413980708259	696.178	-6.16625	0.0139244	1.11888	-5.51108	3.56629e-08	4.78597e-07
CG13679	FBgn0035856	0	0	0	0	1.04901242316368	0	5.48794	-6.16622	0.0139246	3.91633	-1.57449	0.115374	NA
CR44566	FBgn0265759	0	0	0	0	0.593711892276664	0	5.48794	-6.16622	0.0139246	3.91633	-1.57449	0.115374	NA
Skeletor	FBgn0262717	0.0973322520127124	0.174477920398678	0.126524160395232	4.08330183112037	12.9913449143533	11.3688598227718	1656.98	-6.15766	0.0140075	0.53648	-11.4779	1.70388e-30	1.67763e-28
CG8420	FBgn0037664	0.734150252013171	0.814426192245038	0.682615863794448	46.847298129743	56.7083219339941	55.7989033911896	4027.9	-6.15642	0.0140195	0.226306	-27.2039	5.83851e-163	1.12671e-159
qjt	FBgn0036730	0	0.0239597604536735	0	0	0	1.72913328616136	18.5678	-6.15585	0.014025	3.87642	-1.58802	NA	NA
Cad74A	FBgn0036715	0.103386720370354	0.309667268350583	0.132116613461019	7.71107919272523	17.8654479506968	13.2660763506577	2856.58	-6.15299	0.0140529	0.524327	-11.735	8.43065e-32	8.8421e-30
phyl	FBgn0013725	0.23254079488726	0	0	0.603389833358371	10.0867598272766	5.89808852110081	330.939	-6.15173	0.0140651	1.81426	-3.39076	0.00069698	0.00418231
CG7166	FBgn0037107	0.0822547647235376	0.126607909033188	0	2.88829417428692	7.39521247009643	4.64091501954135	561.153	-6.15117	0.0140707	1.09499	-5.61755	1.93688e-08	2.74838e-07
CG6055	FBgn0031918	0.0204281323109617	0	0.690428487234515	11.1589786554221	17.2302756424332	21.5204728614787	629.834	-6.14188	0.0141615	1.4106	-4.35409	1.33622e-05	0.00011668
CG13358	FBgn0026874	0.0166488562562358	0	0	0.777599091482863	0	0.413658254186439	18.4407	-6.1385	0.0141948	3.49654	-1.75559	0.0791579	0.208402
CG1722	FBgn0031168	0	0	0	0	0	0.427746615017427	5.3679	-6.13588	0.0142206	3.91653	-1.56666	0.117194	NA
CG13578	FBgn0035000	0	0	0	0	0	0.586838338497592	5.3679	-6.13588	0.0142206	3.91653	-1.56666	0.117194	NA
CG11898	FBgn0039645	0	0	0	0	0	0.112197401479303	5.3679	-6.13588	0.0142206	3.91653	-1.56666	0.117194	NA
CG30334	FBgn0050334	0	0	0	0	0	0.786436958331413	5.3679	-6.13588	0.0142206	3.91653	-1.56666	0.117194	NA
His2B:CG33902	FBgn0053902	0	0	0	0	0	0.843271898177213	5.3679	-6.13588	0.0142206	3.91653	-1.56666	0.117194	NA
His2B:CG33910	FBgn0053910	0	0	0	0	0	0.843271898177213	5.3679	-6.13588	0.0142206	3.91653	-1.56666	0.117194	NA
His2B:CG17949	FBgn0061209	0	0	0	0	0	0.843271898177213	5.3679	-6.13588	0.0142206	3.91653	-1.56666	0.117194	NA
CG18744	FBgn0042101	0.00889143633145525	0	0	0	0.730757615914024	0	10.5719	-6.13212	0.0142577	3.9118	-1.5676	0.116976	0.269443
CG11438	FBgn0037164	0.299631999270586	0.125452447940918	0.34552214265785	24.927212960404	12.9052978114272	16.0240529634305	1436.51	-6.13151	0.0142636	0.511739	-11.9817	4.43015e-33	4.80297e-31
CG12541	FBgn0029930	0.00469709724745916	0	0.11601118017475	1.03014133084887	3.7164415178581	3.58865709930101	228.787	-6.12852	0.0142933	1.51734	-4.03899	5.36827e-05	0.000416051
CG14439	FBgn0029898	0.019569948828376	0.180734354493011	0.903097697953612	39.5020449869196	14.3255671931848	23.1569826239562	2028.39	-6.12846	0.0142938	0.983135	-6.23359	4.55859e-10	8.02661e-09
CG5326	FBgn0038983	0.0771360970053521	0.266046690751829	0	6.18013852136676	9.97332870283173	7.96229870799558	443.272	-6.12577	0.0143206	1.1333	-5.40525	6.47196e-08	8.43891e-07
CG15756	FBgn0030493	0.121479492435018	0.589105578429985	1.61297509809919	43.0997638402138	52.8329858032961	65.8093947563973	2402.93	-6.12557	0.0143225	0.744021	-8.23307	1.8248e-16	6.42608e-15
CG30463	FBgn0050463	0.0506233293573889	0.625954141732669	0	10.794027196827	17.9332753457528	18.4217798047958	3121.63	-6.12231	0.0143549	1.90213	-3.21867	0.00128788	0.00715014
Rbp4	FBgn0010258	0.0627271759145833	0	0	0	2.67597004912433	1.71437455206985	72.1758	-6.11989	0.0143791	2.73376	-2.23863	0.0251797	0.0909959
CG14762	FBgn0033250	0	0.184094923454231	0	0.888488993150809	8.75471469883369	3.18362318833018	529.085	-6.1193	0.0143849	1.74883	-3.49909	0.000466852	0.00291375
CG30259	FBgn0050259	0	0	0	0	0.280304771275771	0	5.31091	-6.11897	0.0143882	3.91665	-1.5623	0.118218	NA
snoRNA:Psi18S-1295	FBgn0083055	0	0	0	0	3.54585535663851	0	5.31091	-6.11897	0.0143882	3.91665	-1.5623	0.118218	NA
CR45366	FBgn0266906	0	0	0	0	0.586784574384623	0	5.31091	-6.11897	0.0143882	3.91665	-1.5623	0.118218	NA
CG15767	FBgn0029809	0.0165791471581636	0	0	0	1.16628040806859	0	18.1342	-6.11884	0.0143895	3.87629	-1.57853	NA	NA
Sid	FBgn0039593	0.313119181254016	0.332160435284452	0	39.343083035262	1.74469324522136	3.61030122798687	588.914	-6.10953	0.0144826	1.43348	-4.26203	2.02578e-05	0.000170268
dpr9	FBgn0038282	0	0.122876931460509	0	0.939706904028255	5.54091943559812	1.98761248275296	443.564	-6.10281	0.0145503	1.72112	-3.54583	0.000391374	0.00250422
Tsp	FBgn0031850	0.281761234546558	0.257673684528195	0	10.7750586174255	12.2760900221726	14.0042468360335	2017.86	-6.10103	0.0145682	1.59556	-3.82376	0.000131431	0.000934548
uif	FBgn0031879	0.331646061743823	0.370251272898962	0.169832557244869	13.285729257862	27.653071969417	18.8760564297354	7674.14	-6.09877	0.0145911	0.401444	-15.1921	3.99112e-52	7.13154e-50
Myo10A	FBgn0263705	0.251487038484864	0.343122976496215	0.198939988846342	10.7517945442995	21.7946459435587	21.7895537224703	7828.4	-6.09631	0.014616	0.369771	-16.4867	4.57054e-61	1.05003e-58
CG14153	FBgn0036094	0	0	0	0	0	0.476506380819315	5.21002	-6.0929	0.0146505	3.91683	-1.55557	0.11981	NA
CG17930	FBgn0038416	0	0	0	0	0	0.294609510706195	5.21002	-6.0929	0.0146505	3.91683	-1.55557	0.11981	NA
CG17777	FBgn0040900	0	0	0	0	0	0.716161060584324	5.21002	-6.0929	0.0146505	3.91683	-1.55557	0.11981	NA
CG42717	FBgn0261634	0	0	0	0	0	1.30560193350493	5.21002	-6.0929	0.0146505	3.91683	-1.55557	0.11981	NA
CR45326	FBgn0266865	0	0	0	0	0	0.631633620230013	5.21002	-6.0929	0.0146505	3.91683	-1.55557	0.11981	NA
spz6	FBgn0035056	0.584211095352011	0	0.871935625972606	34.213785257564	37.1636643389763	27.6508189806074	1770.56	-6.08948	0.0146854	1.11946	-5.43967	5.3378e-08	6.99789e-07
Lim3	FBgn0002023	0	0.0581783952151217	0	0	1.19051065154756	2.77840460728558	184.441	-6.08776	0.0147029	2.51109	-2.42435	0.015336	0.0605966
GNBP3	FBgn0040321	1.0862535933608	1.92116276505092	1.86591394728109	112.32471102121	120.176163715761	98.2885447746428	5497.91	-6.08637	0.014717	0.296902	-20.4996	2.16882e-93	1.231e-90
CG14984	FBgn0035480	0.452372202183715	0	0	19.4953157150881	7.8185527139796	3.53841170250664	237.451	-6.08456	0.0147355	1.75686	-3.46331	0.000533566	0.0032855
CG10710	FBgn0036377	0	0.031482961688274	0	0.100624663558775	1.50601365166292	0.548430529152036	61.6864	-6.07977	0.0147845	2.10535	-2.88777	0.00387988	0.0187279
CG8945	FBgn0030815	0	0	0	0	0.110163550259813	0	5.13387	-6.07012	0.0148837	3.91699	-1.54969	0.121216	NA
CR43875	FBgn0264467	0	0	0	0	0.601343890891911	0	5.13387	-6.07012	0.0148837	3.91699	-1.54969	0.121216	NA
pot	FBgn0250871	1.3204906124003	1.32928795020426	0.649019489194881	60.3283516192651	83.6411411456595	77.7179446350623	10480.1	-6.06868	0.0148986	0.334183	-18.1598	1.0747e-73	3.84064e-71
CG8213	FBgn0033359	0.0375859782605558	0.0661176755626081	0	0.886829016728469	3.34087923713216	2.74377830964847	502.377	-6.06362	0.014951	1.15717	-5.24004	1.60539e-07	1.97581e-06
skl	FBgn0036786	0.2492690370665	0	0	2.25166383875668	8.01024632664647	6.40691384288041	250.138	-6.0567	0.0150228	1.71832	-3.52478	0.000423837	0.00267995
klg	FBgn0017590	0.0527693141408776	0.0380506067421986	0.285816238889772	3.50049752824732	12.6228483632095	8.76257731311736	1095.13	-6.05433	0.0150475	0.845894	-7.15731	8.22757e-13	1.95056e-11
CG12950	FBgn0037736	0	0.133891187904362	0.244054844581004	1.81367906132915	14.455091536666	8.7130797562282	1201.63	-6.04914	0.0151018	1.25049	-4.83741	1.31539e-06	1.38712e-05
CG17134	FBgn0032304	0	0	0	0	0	0.373897278685067	5.05214	-6.04861	0.0151073	3.91714	-1.54414	0.122555	NA
CG5142	FBgn0032470	0	0	0	0	0	0.22433836721104	5.05214	-6.04861	0.0151073	3.91714	-1.54414	0.122555	NA
Ance-2	FBgn0032535	0	0	0	0	0	0.212525770917749	5.05214	-6.04861	0.0151073	3.91714	-1.54414	0.122555	NA
CG17782	FBgn0039195	0	0	0	0	0	0.31821581063291	5.05214	-6.04861	0.0151073	3.91714	-1.54414	0.122555	NA
CG33286	FBgn0053286	0	0	0	0	0	0.143361342738081	5.05214	-6.04861	0.0151073	3.91714	-1.54414	0.122555	NA
snoRNA:U76:54Eb	FBgn0063376	0	0	0	0	0	6.46893510930464	5.05214	-6.04861	0.0151073	3.91714	-1.54414	0.122555	NA
smog	FBgn0051660	0.042695163642237	0.0968802599621661	0.078204976091972	0	5.84468496077626	8.4960918086242	953.367	-6.04134	0.0151837	1.53307	-3.94069	8.12474e-05	0.000600733
Gycalpha99B	FBgn0013972	0	0.20153069540473	0	0.901774809870821	6.29838708491553	6.06213623487845	339.074	-6.03552	0.015245	1.76076	-3.4278	0.000608491	0.00369964
ems	FBgn0000576	1.01627897297447	0.30631364454091	0	24.2100880629453	37.9025894619212	24.6132962935482	2334.23	-6.03425	0.0152584	1.70775	-3.53346	0.000410159	0.00260541
bru3	FBgn0264001	0.00556087646352074	0.0379389356641416	0.246980434315028	2.42598671884632	9.04247985359407	7.45174184189366	2634.2	-6.02829	0.0153216	1.00731	-5.98453	2.1701e-09	3.52514e-08
snoRNA:Psi28S-2876	FBgn0086671	0.0848497067058873	0	0	0	1.4183421426554	5.05963138906328	9.82965	-6.0265	0.0153406	3.91218	-1.54045	0.123452	0.281471
E5	FBgn0008646	0.391860096945191	0	0.0800465058108384	11.5951581938385	11.6501901727067	7.52467172101108	709.255	-6.02452	0.0153616	1.20966	-4.98036	6.34669e-07	7.20462e-06
retn	FBgn0004795	0.023879971063082	0	0	0.646570725862259	0.107186157009548	0.814170824183829	76.2425	-6.02126	0.0153964	1.97609	-3.04706	0.0023109	0.0118669
GluClalpha	FBgn0024963	0.0519357469057594	0	0.100104484042813	1.10193129469403	4.73742954478071	3.99800889762218	708.874	-6.0205	0.0154046	1.21129	-4.97033	6.68394e-07	7.52548e-06
nyo	FBgn0039852	0.258644698825396	1.15427340202384	0.623825182221508	19.6548822050163	57.0778531988595	55.4442424448179	5473.55	-6.01989	0.0154111	0.58846	-10.2299	1.45665e-24	1.02593e-22
CG9289	FBgn0032058	0	0	0	0	0.217625692782573	0	4.95684	-6.01955	0.0154146	3.91735	-1.53664	0.124382	NA
CG15080	FBgn0034391	0	0	0	0	0.0835422105903532	0	4.95684	-6.01955	0.0154146	3.91735	-1.53664	0.124382	NA
Gr77a	FBgn0045474	0	0	0	0	0.331894770726432	0	4.95684	-6.01955	0.0154146	3.91735	-1.53664	0.124382	NA
CR43929	FBgn0264550	0	0	0	0	0.967275782743421	0	4.95684	-6.01955	0.0154146	3.91735	-1.53664	0.124382	NA
tutl	FBgn0010473	0.23186074789574	0.182315167529773	0.23268740911168	9.28012735922584	19.1780283649906	13.3842123482941	4494.76	-6.01618	0.0154507	0.344704	-17.4532	3.25586e-68	9.81745e-66
DOR	FBgn0035542	0.283572270285863	0	0	2.7451346321411	6.52044690064221	9.11108682661056	610.484	-6.01518	0.0154614	1.67645	-3.58804	0.000333167	0.00216772
Pde1c	FBgn0264815	0.00745416600076821	0.0327462087525733	0.156975099395063	1.34114670440157	6.28831577470799	5.03021000506563	1095.98	-6.01111	0.0155051	0.987135	-6.08945	1.133e-09	1.90458e-08
CG4587	FBgn0028863	0.0190327263493231	0.0557406091306354	0	0.742071473536082	2.90576824355166	1.18222000251826	491.261	-6.0067	0.0155526	1.20832	-4.97111	6.65713e-07	7.50405e-06
CG13023	FBgn0036677	0.112571361784887	0.326473360513841	0.250857920573579	11.658471106359	20.0867798933523	12.5596520755139	1066.72	-6.0064	0.0155558	0.530013	-11.3326	9.05294e-30	8.56391e-28
CG43347	FBgn0263072	0.10286884188288	0.10151111882875	0.0186587840093663	1.61286115929166	6.95317563338821	5.80572025557562	1550.64	-6.00573	0.0155631	0.747272	-8.03686	9.21666e-16	3.01463e-14
peb	FBgn0003053	0.0925301663244433	0	0	1.17923466609081	2.21342139372224	2.55665633915533	481.296	-6.00304	0.0155921	1.66398	-3.60764	0.000308989	0.00202543
CG8172	FBgn0033362	0	0	0	0	0	0.145414813973661	4.89426	-6.00292	0.0155935	3.91748	-1.53234	0.125438	NA
CG34460	FBgn0085489	0	0	0	0	0	0.640721295183666	4.89426	-6.00292	0.0155935	3.91748	-1.53234	0.125438	NA
drd	FBgn0260006	0	0	0	0	0	0.13947408681742	4.89426	-6.00292	0.0155935	3.91748	-1.53234	0.125438	NA
CR44470	FBgn0265663	0	0	0	0	0	0.449827929951955	4.89426	-6.00292	0.0155935	3.91748	-1.53234	0.125438	NA
bsh	FBgn0000529	0.0354243308314838	0	0	0	0.723739860732048	1.56227435410316	49.9695	-6.0012	0.015612	2.88976	-2.07671	0.0378285	0.125397
fas	FBgn0000633	0.079484502768981	0.170620107479572	0	0.811076900129297	9.63276865035286	5.58396087141936	1041.06	-5.99905	0.0156353	1.27267	-4.71377	2.4318e-06	2.44676e-05
Dscam2	FBgn0265296	0.00920350115350137	0.140589792977374	0	0.115874604646375	4.52561069510279	4.89126448105966	1337.01	-5.99102	0.0157225	2.15329	-2.78227	0.00539801	0.0250652
bru1	FBgn0000114	0	0.0989481828516165	0	0.839069572642286	2.62089578322367	2.81658875244725	531.407	-5.98398	0.0157995	1.68907	-3.54277	0.000395949	0.00253014
al	FBgn0000061	0.828764577127271	0.420290814602644	0.572864789950173	32.3636543441194	44.0254134073593	38.6499619997889	2257.91	-5.97976	0.0158458	0.360587	-16.5834	9.19023e-62	2.21691e-59
CR44272	FBgn0265299	0.255461482555359	0	0	7.91113465595006	1.46790786269444	6.90258852136993	65.8145	-5.97652	0.0158814	1.98509	-3.01071	0.0026064	0.0132016
CG16786	FBgn0034974	0.352326287601717	0.459147704229309	0	9.47426631731749	21.3828842226845	20.2491882199672	1779.07	-5.97464	0.0159021	1.11337	-5.36626	8.03867e-08	1.0342e-06
serp	FBgn0260653	0.776035885023542	1.16687145066592	1.0999399679739	41.808494697541	69.6277051849016	79.077067256067	5261.76	-5.96908	0.0159634	0.339103	-17.6026	2.35364e-69	7.57008e-67
Cpr78E	FBgn0037114	0	1.20393915109009	0	43.7643196064737	12.0441652790644	19.825085554339	380.604	-5.96872	0.0159675	1.7084	-3.49375	0.000476288	0.00296497
CG32572	FBgn0052572	0	0	0	0	0.197340006597373	0	4.77981	-5.96715	0.0159848	3.91774	-1.52311	0.127731	NA
His2B:CG33908	FBgn0053908	0	0	0	0	0.75088701669992	0	4.77981	-5.96715	0.0159848	3.91774	-1.52311	0.127731	NA
CR44868	FBgn0266162	0	0	0	0	0.80938002705879	0	4.77981	-5.96715	0.0159848	3.91774	-1.52311	0.127731	NA
Fbxl7	FBgn0038385	0.205712450137069	0.138168454883196	0.27227176489906	13.3372380806241	12.8481434018249	12.1366367964989	1323.05	-5.96634	0.0159939	0.375464	-15.8906	7.36349e-57	1.54457e-54
grh	FBgn0259211	0.739767502777077	0.63787482022175	0.467369867094636	29.952840571685	48.0349838227812	36.895555549317	11470.3	-5.95923	0.0160728	0.286673	-20.7876	5.60678e-96	3.60665e-93
aru	FBgn0029095	0.817217204209387	0.299514393015224	0	20.159247859589	27.8878864836966	21.4055208464011	2600.91	-5.95801	0.0160864	1.71167	-3.48081	0.000499899	0.00309399
CG7179	FBgn0020880	0	0	0	0	0	0.198884881645569	4.73638	-5.95572	0.016112	3.91783	-1.52016	0.128471	NA
CG6299	FBgn0030641	0	0	0	0	0	0.14669242761532	4.73638	-5.95572	0.016112	3.91783	-1.52016	0.128471	NA
CG18649	FBgn0036469	0	0	0	0	0	0.779432652364501	4.73638	-5.95572	0.016112	3.91783	-1.52016	0.128471	NA
CG11671	FBgn0037562	0	0	0	0	0	0.650099480973622	4.73638	-5.95572	0.016112	3.91783	-1.52016	0.128471	NA
CG40198	FBgn0058198	0	0	0	0	0	0.282525683818147	4.73638	-5.95572	0.016112	3.91783	-1.52016	0.128471	NA
CR44678	FBgn0265889	0	0	0	0	0	0.368624268562062	4.73638	-5.95572	0.016112	3.91783	-1.52016	0.128471	NA
CR44904	FBgn0266209	0	0	0	0	0	1.24010573261355	4.73638	-5.95572	0.016112	3.91783	-1.52016	0.128471	NA
CR45037	FBgn0266397	0	0	0	0	0	0.943961080049118	4.73638	-5.95572	0.016112	3.91783	-1.52016	0.128471	NA
CG31176	FBgn0051176	0.0189230727818785	0.184206760477167	0	3.73701442764369	4.03303978437259	4.87206971836157	345.071	-5.95153	0.0161589	1.28333	-4.63757	3.52522e-06	3.44629e-05
CG1806	FBgn0030360	0.475735006045145	0.352635916143113	0.374798511320827	27.4451716065433	21.6681597966753	25.1715126523559	1330.93	-5.94614	0.0162193	0.328728	-18.0884	3.93649e-73	1.35654e-70
pwn	FBgn0003174	0.0613371373777498	0.308239637712534	0	4.27644586040719	10.9109814227166	7.60468693717643	1439.68	-5.94423	0.0162409	1.19655	-4.9678	6.77184e-07	7.61556e-06
CG42402	FBgn0259821	0.110316354500047	0	0	0	3.82540411919507	2.96544785769787	373.662	-5.94285	0.0162564	3.73163	-1.59256	0.111259	0.260601
mab-21	FBgn0029003	0.930004950541954	0.979795391462901	0.415338676906539	30.8308881232096	69.6704375261134	42.5777378079414	3238.75	-5.94036	0.0162845	0.464733	-12.7823	2.0593e-37	2.6145e-35
CG1090	FBgn0037238	0	0.0235669774954165	0	0	0.854904023723409	0.601140175799454	63.7296	-5.94016	0.0162867	2.79045	-2.12875	0.0332751	0.113936
TrpA1	FBgn0035934	0.0159914188092765	0	0	0	0.504921741009627	0.483410298371725	47.889	-5.9389	0.0163009	2.89892	-2.04866	0.0404955	0.131918
AstA	FBgn0015591	0.105844048118379	0	0.148172571165081	0	8.59689674312266	6.93864231502223	246.459	-5.93813	0.0163096	2.02326	-2.93493	0.00333619	0.0164491
toy	FBgn0019650	0.354460136659636	0	0.181157393179095	2.17785171182651	13.6987036323285	16.9589914641071	1399.87	-5.938	0.0163111	1.26295	-4.7017	2.58007e-06	2.58248e-05
CG31760	FBgn0051760	0.062878249729114	0	0	0.163438330986539	2.89744606670624	0.803009816229518	198.414	-5.93519	0.0163429	1.91257	-3.10326	0.001914	0.010103
dy	FBgn0004511	0.0466413111708436	0.154253819755122	0.125049338893693	0.698515874198097	9.85936321332157	9.33962428085474	881.662	-5.93294	0.0163684	0.923261	-6.42607	1.30945e-10	2.42511e-09
fd96Ca	FBgn0004897	0.243532187811886	0.0756451662614839	0.140698848896748	10.1325389627558	7.83265178704081	10.1048560828274	669.969	-5.92999	0.016402	0.564779	-10.4997	8.66916e-26	6.63879e-24
CG32447	FBgn0052447	1.03424912768527	0.34343865129059	0.327912519943241	36.9474374296387	36.3210589234053	30.4489528639123	5842.31	-5.92474	0.0164618	0.474462	-12.4873	8.75933e-36	1.05648e-33
CR44024	FBgn0264794	0.201414149301842	0	0	3.79015544853298	3.32941655943601	5.14335488008426	353.907	-5.92338	0.0164773	1.67477	-3.53683	0.000404962	0.00257764
CG6184	FBgn0038725	0.035888093470768	0	0.258704646704615	4.55816083517237	5.98085133120094	7.21853251481414	703.184	-5.92042	0.0165111	1.25656	-4.71161	2.45765e-06	2.4625e-05
PVRAP	FBgn0052406	0	0.125954958602816	0	0.842923113645952	4.19493679282573	2.61879402431532	243.041	-5.91976	0.0165186	1.76405	-3.35578	0.000791419	0.00468835
CG4928	FBgn0027556	0.141916766083298	0.141691238258118	0.112738065484911	5.198073403491	7.74283017035887	11.002646060841	1177	-5.91428	0.0165815	0.437496	-13.5185	1.21648e-41	1.65322e-39
ImpE1	FBgn0001253	1.39953251865458	1.45600297182201	1.64178980073985	38.1592618629496	126.820558506866	106.196189127929	18474.2	-5.91418	0.0165826	0.419861	-14.0861	4.62676e-45	7.20059e-43
CG8664	FBgn0030836	0	0	0	0	0.273857702061621	0	4.60278	-5.91278	0.0165988	3.91816	-1.50907	0.131282	NA
S-Lap1	FBgn0035915	0	0	0	0	0.202843210720795	0	4.60278	-5.91278	0.0165988	3.91816	-1.50907	0.131282	NA
Osi10	FBgn0037417	0	0	0	0	0.248544454037438	0	4.60278	-5.91278	0.0165988	3.91816	-1.50907	0.131282	NA
CR16735	FBgn0037666	0	0	0	0	0.377726470534509	0	4.60278	-5.91278	0.0165988	3.91816	-1.50907	0.131282	NA
CG14417	FBgn0040353	0	0	0	0	0.388996790179752	0	4.60278	-5.91278	0.0165988	3.91816	-1.50907	0.131282	NA
scaRNA:MeU2-C41	FBgn0261453	0	0	0	0	3.52647909785906	0	4.60278	-5.91278	0.0165988	3.91816	-1.50907	0.131282	NA
CR42746	FBgn0261709	0	0	0	0	0.520230290131567	0	4.60278	-5.91278	0.0165988	3.91816	-1.50907	0.131282	NA
dimm	FBgn0023091	0	0	0	0	0	0.129881787048539	4.5785	-5.90694	0.0166661	3.91821	-1.50756	0.131667	NA
CG34184	FBgn0085213	0	0	0	0	0	0.598546137517392	4.5785	-5.90694	0.0166661	3.91821	-1.50756	0.131667	NA
pio	FBgn0020521	2.37579178776484	2.5334451709703	2.55645900144033	118.106323574291	166.925737392924	159.181625312585	17396.1	-5.89504	0.0168041	0.208291	-28.302	3.26488e-176	7.87572e-173
RunxA	FBgn0083981	0.0295068323878888	0	0	0	1.03099665168527	0.730073424575904	92.5443	-5.89277	0.0168307	2.67573	-2.2023	0.0276441	0.0981648
CG3328	FBgn0034985	0.29419546078541	0.0630971126972084	0.0991486797513545	7.34162318036136	10.3424575797067	9.36440216041316	1604.01	-5.88639	0.0169052	0.601224	-9.79067	1.23475e-22	7.49314e-21
CG13722	FBgn0035553	0	0	0	0	0.082641269677066	0.0793705781995456	4.5117	-5.88487	0.0169231	3.91839	-1.50186	0.133133	NA
CG15544	FBgn0039804	0.248360272420179	0.321228149774482	0.311842334674635	9.35326231877419	21.6306443661322	21.0191881723727	2381.37	-5.88345	0.0169397	0.419371	-14.0292	1.03261e-44	1.58153e-42
CG3823	FBgn0029863	0.593021351080148	0.462561678025288	1.61403090585025	62.8275724740596	47.1766559020261	46.8387548279671	2187.77	-5.88254	0.0169503	0.522545	-11.2575	2.12757e-29	1.93669e-27
grnd	FBgn0032682	0.169699413411775	1.2255417472054	1.47799115807145	85.1868015393113	46.0015634934569	38.066698936883	3867.15	-5.88167	0.0169606	0.685874	-8.57544	9.87098e-18	4.0703e-16
DIP-theta	FBgn0051646	0	0.0864497431155626	0	0.988008395472838	1.83795348811067	2.27940989484729	160.023	-5.87524	0.0170363	1.7587	-3.34067	0.000835764	0.00492626
CG5921	FBgn0029835	0.0254476412571213	0.0279479210947412	0	0.785479086746949	1.52782713667215	0.844084820958232	160.347	-5.86767	0.017126	1.18704	-4.94311	7.68872e-07	8.54706e-06
CG34353	FBgn0085382	0.119989484230548	0.0352349418436375	0	0.0668874363827733	5.38795846625681	3.62135926564219	498.648	-5.86605	0.0171452	1.54453	-3.79794	0.000145904	0.00102761
dac	FBgn0005677	0.720081412991753	1.19267378436547	0.601302597608412	37.4571408279903	59.4501345108134	49.7872332657257	7952.74	-5.86534	0.0171536	0.342551	-17.1225	1.00799e-65	2.62867e-63
Mdr49	FBgn0004512	0.162133197527173	0.148385914092643	0	7.72621620540823	5.9775141256284	4.4379197826046	867.81	-5.86411	0.0171683	1.09037	-5.37811	7.52704e-08	9.73571e-07
CG14142	FBgn0036143	0	0	0	0	0	0.15586692950088	4.42062	-5.85644	0.0172598	3.91862	-1.49452	0.135041	NA
CG8630	FBgn0038130	0	0	0	0	0	0.190153350256251	4.42062	-5.85644	0.0172598	3.91862	-1.49452	0.135041	NA
CG3502	FBgn0046253	0	0	0	0	0	0.130306915833123	4.42062	-5.85644	0.0172598	3.91862	-1.49452	0.135041	NA
Gr63a	FBgn0035468	0	0	0	0	0.281417091796707	0	4.42575	-5.85627	0.0172619	3.91862	-1.49447	0.135052	NA
Cpr67Fa2	FBgn0036109	0	0	0	0	0.732182522019751	0	4.42575	-5.85627	0.0172619	3.91862	-1.49447	0.135052	NA
CG8236	FBgn0037626	0	0	0	0	0.264841949386146	0	4.42575	-5.85627	0.0172619	3.91862	-1.49447	0.135052	NA
CR43196	FBgn0262825	0	0	0	0	0.761847375582246	0	4.42575	-5.85627	0.0172619	3.91862	-1.49447	0.135052	NA
Rcd6	FBgn0034530	0.0265239912509632	0.0264818405014286	0	0.315477359721156	1.45151973663565	1.34156892891829	106.038	-5.85435	0.0172848	1.37538	-4.25654	2.07616e-05	0.000174199
Eip93F	FBgn0264490	0.120793449716879	0.0121536385400748	0.0888573232420401	1.52690748539553	5.2618563014745	6.01062219871741	1767.24	-5.85155	0.0173185	0.801342	-7.30218	2.83135e-13	7.02305e-12
CR43432	FBgn0263380	1.48782189492232	1.75661245751559	1.0898216752641	122.170990115116	57.6031134609917	69.9136110014616	2733.94	-5.84564	0.0173895	0.40439	-14.4554	2.31629e-47	3.85343e-45
CG7675	FBgn0038610	3.87134417214919	3.9675811959887	4.24368984933217	315.362328671234	171.913611720152	206.187562484708	10492	-5.84301	0.0174212	0.285375	-20.4749	3.60634e-93	1.9332e-90
stj	FBgn0261041	0.0340859653911742	0.0850794937200027	0	0.103827013618556	4.13089605393181	2.61127955078788	467.441	-5.84	0.0174576	1.46515	-3.98594	6.72147e-05	0.000510544
beat-Ia	FBgn0013433	0	0.0867810835944027	0.129129187454367	1.40364234125276	7.9161941539263	2.93088403634763	382.781	-5.83185	0.0175565	1.28184	-4.5496	5.37477e-06	5.08443e-05
CR45232	FBgn0267793	0.00128462841341237	0.00641293469480284	0	0	0.255895693161396	0.18671993203394	44.5487	-5.83102	0.0175666	2.47772	-2.35338	0.0186034	0.0710628
CG1632	FBgn0030027	0.0556652246430376	0.169509130013747	0	2.4416376998283	7.09503391417359	3.29514224035859	596.193	-5.82748	0.0176098	1.19107	-4.89264	9.94939e-07	1.07867e-05
CG4324	FBgn0034956	0.366970127400748	0.00678494360673248	0	10.1430320254992	4.69535080024749	6.3739873882531	403.678	-5.82179	0.0176793	1.48973	-3.90794	9.30869e-05	0.000680451
CG2145	FBgn0030251	0.0987492919119862	0.127590118014916	0.453057173586839	9.50744048323708	14.1683941666889	14.2593360581751	844.82	-5.81413	0.0177735	0.675319	-8.60946	7.34078e-18	3.07962e-16
CG3355	FBgn0031619	0.285632676039621	0.184527433762733	0.589711264488385	23.150070830699	11.4801455606019	24.4110516068874	909.184	-5.80816	0.0178472	0.600056	-9.67936	3.69008e-22	2.13207e-20
CG14422	FBgn0029645	0	0	0	0	0	0.380196538061768	4.26274	-5.80411	0.0178973	3.91905	-1.481	0.138607	NA
AQP	FBgn0033807	0	0	0	0	0	0.313243688591771	4.26274	-5.80411	0.0178973	3.91905	-1.481	0.138607	NA
CG5883	FBgn0036225	0	0	0	0	0	0.347684094143746	4.26274	-5.80411	0.0178973	3.91905	-1.481	0.138607	NA
CR43990	FBgn0264722	0	0	0	0	0	0.845957477470771	4.26274	-5.80411	0.0178973	3.91905	-1.481	0.138607	NA
CR45132	FBgn0266625	0	0	0	0	0	0.76330645955696	4.26274	-5.80411	0.0178973	3.91905	-1.481	0.138607	NA
CR45312	FBgn0266851	0	0	0	0	0	0.394110753599142	4.26274	-5.80411	0.0178973	3.91905	-1.481	0.138607	NA
CR45610	FBgn0267170	0	0	0	0	0	1.26893621620616	4.26274	-5.80411	0.0178973	3.91905	-1.481	0.138607	NA
rho	FBgn0004635	0.0910720185309857	0.0790672094971225	0.138975287997763	5.73310850165456	7.09328664899108	4.27468579717665	558.785	-5.7989	0.0179621	0.511587	-11.3351	8.79145e-30	8.39888e-28
ppk23	FBgn0030844	0	0	0	0	0.179780805768906	0	4.24872	-5.79746	0.0179801	3.91911	-1.47928	0.139066	NA
RluA-1	FBgn0051719	0	0	0	0	0.123834050496886	0	4.24872	-5.79746	0.0179801	3.91911	-1.47928	0.139066	NA
CR44343	FBgn0265443	0	0	0	0	0.396343113716081	0	4.24872	-5.79746	0.0179801	3.91911	-1.47928	0.139066	NA
CR45402	FBgn0266951	0	0	0	0	0.961587893325698	0	4.24872	-5.79746	0.0179801	3.91911	-1.47928	0.139066	NA
CG34220	FBgn0085249	0	0.0149058417568936	0	0	0.644700973934275	0.191652704131185	21.7387	-5.79448	0.0180172	3.37434	-1.71722	0.0859395	0.219777
CG34166	FBgn0085195	0.0968919978696918	0	0	4.05320561973341	0.674850122253115	0.72221492095112	36.379	-5.79179	0.0180508	2.26671	-2.55516	0.010614	0.0443928
drm	FBgn0024244	1.13012459907877	0.416807973387387	0.696164618613808	40.0842424294967	42.3639715594695	41.6524529968487	3807.68	-5.78941	0.0180806	0.393823	-14.7005	6.39538e-49	1.08261e-46
obst-A	FBgn0031097	1.93929460891041	1.25760443452116	1.30504644897287	95.8441060817074	75.7876171152045	76.4123858600265	5147.01	-5.7825	0.0181675	0.27766	-20.8258	2.52675e-96	1.74147e-93
unc-4	FBgn0024184	0.162399905465753	0.134459075837054	0.43766068244266	14.0278754351762	16.0065988056593	10.1662205663878	1313.39	-5.7823	0.01817	0.552537	-10.465	1.25079e-25	9.35573e-24
sv	FBgn0005561	0.04101693092247	0	0	0.44885482215851	0.945924198983046	0.877565710264987	129.018	-5.78225	0.0181705	1.79828	-3.21543	0.0013025	0.00721047
Ets65A	FBgn0005658	0.0289612976972553	0.146985974583233	0	1.69082776850779	3.51655870531047	4.50932880130521	520.924	-5.78207	0.0181728	1.23545	-4.68014	2.86676e-06	2.8429e-05
frm	FBgn0035612	0.390400380259736	0.246176825245095	0.417343207200489	14.1344671144996	24.6760865964902	18.6148852852762	2893.57	-5.76999	0.0183257	0.361897	-15.9437	3.14912e-57	6.75241e-55
sff	FBgn0036544	0.119052204545327	0.0699194188625991	0.113792915743685	1.29767189386532	7.3066743836328	7.81036319251311	1213.5	-5.7618	0.01843	0.694455	-8.29686	1.06902e-16	3.86328e-15
CG17843	FBgn0038919	0.178184384082363	0	0	4.55646771987506	1.18589162483132	3.91887190458466	189.479	-5.75402	0.0185296	1.79596	-3.20387	0.00135593	0.00747623
CG13954	FBgn0033405	0.00308544388021408	0.00770135157439505	0	0.191100135845028	0.20415530841252	0.199318812296432	49.8683	-5.75308	0.0185418	1.51142	-3.8064	0.000141006	0.000996753
Ac3	FBgn0023416	0.080387386476962	0.153639879243248	0	4.15100614578491	5.70134051543037	2.79052562592865	712.507	-5.75095	0.0185691	1.13001	-5.08927	3.59438e-07	4.21924e-06
Cad86C	FBgn0261053	0.280707539464088	0.166860864189392	0.0843693411633279	3.83534520624884	15.2069939330918	9.6413011961724	2288.25	-5.75047	0.0185753	0.616523	-9.32727	1.08635e-20	5.60547e-19
CG11581	FBgn0030540	0	0	0	0	0	0.250123020645783	4.10486	-5.74982	0.0185837	3.91952	-1.46697	0.142385	NA
CG13054	FBgn0036584	0	0	0	0	0	0.286334860948233	4.10486	-5.74982	0.0185837	3.91952	-1.46697	0.142385	NA
GstD11	FBgn0038029	0	0	0	0	0	0.342273607199493	4.10486	-5.74982	0.0185837	3.91952	-1.46697	0.142385	NA
CG31076	FBgn0051076	0	0	0	0	0	0.62388408726932	4.10486	-5.74982	0.0185837	3.91952	-1.46697	0.142385	NA
CR44947	FBgn0266252	0	0	0	0	0	0.345043807257762	4.10486	-5.74982	0.0185837	3.91952	-1.46697	0.142385	NA
CR43624	FBgn0263615	0	0	0	0.534570108898492	0	0	4.12916	-5.74795	0.0186078	3.91954	-1.46648	0.142516	NA
d	FBgn0262029	1.39912488728177	0.568461288630547	0.419323078459906	34.7690393393417	52.7603323293188	40.7061815922825	8542.63	-5.74645	0.0186271	0.462081	-12.436	1.66573e-35	1.96008e-33
GstE6	FBgn0063494	0.205627784560206	0	0	7.77315476923936	0	3.30122420857657	90.6293	-5.74477	0.0186489	2.7385	-2.09778	0.0359244	0.120947
CG31475	FBgn0051475	0.0972236222671625	0	0	0.493577451273231	2.85022748285352	1.8336771744218	151.687	-5.72745	0.0188741	1.85636	-3.08531	0.00203341	0.0106228
SoxN	FBgn0029123	0.277352742237823	0.194427564337186	0.176432721970997	5.1408555759439	13.0660571702727	16.1464785024182	1507.58	-5.72636	0.0188884	0.522784	-10.9536	6.38655e-28	5.50212e-26
CG17121	FBgn0039043	0.165791471581636	0.629006411910116	0.72197753709003	29.930050676672	21.9168338070711	27.7020408979011	1242.8	-5.71674	0.0190147	0.578211	-9.88695	4.74262e-23	2.99095e-21
CG18467	FBgn0034218	0	0.178469077524285	0	3.64642081549509	2.89747961655094	2.8464752513711	149.667	-5.70893	0.0191179	1.77116	-3.22327	0.00126735	0.00705226
CG7896	FBgn0039728	0.357207846999961	0.0933487740783383	0.613928281994826	8.33454675940345	27.0300804300605	20.10918415512	2997.13	-5.70579	0.0191596	0.676235	-8.43759	3.2396e-17	1.25538e-15
CG18507	FBgn0028527	0.180481420341252	0.275206309299377	0.375378310122871	9.74894547734725	16.7484527048001	16.7140217387334	1705.69	-5.70483	0.0191723	0.429846	-13.2718	3.37326e-40	4.33981e-38
CG14406	FBgn0030595	0.302762071904066	0.08890615760546	0	14.6832463607227	3.27473298304246	2.56647969010456	149.254	-5.69869	0.0192541	1.4484	-3.93448	8.33765e-05	0.000615828
CG4409	FBgn0034128	0.822292152314776	0	0	21.6049014419184	8.49394105310496	12.6670395354522	437.879	-5.6975	0.01927	1.71657	-3.31912	0.000903003	0.00525517
qsm	FBgn0028622	0.796161405321876	1.14626333340899	0.584969643506853	41.1101354344983	47.2068902555487	43.0175152137171	2948.72	-5.69577	0.0192931	0.327461	-17.3938	9.19827e-68	2.68952e-65
CG5568	FBgn0035641	0	0	0	0	0	0.193056753245699	3.94698	-5.6934	0.0193249	3.92003	-1.45238	0.146395	NA
CR42767	FBgn0261835	0	0	0	0	0	0.426017846942876	3.94698	-5.6934	0.0193249	3.92003	-1.45238	0.146395	NA
CG4467	FBgn0039064	0.0996610898791748	0.0898734181022772	0.183879496974938	0.678954674170669	10.064983202222	8.55281961409033	1555.15	-5.69332	0.0193259	0.836684	-6.80462	1.01313e-11	2.13911e-10
CG13894	FBgn0035157	0	0.183877231388657	0	0.824982084953641	4.82913269425157	3.87605140612234	227.907	-5.69058	0.0193626	1.81879	-3.12877	0.0017554	0.00936827
Ptx1	FBgn0020912	0.0931422151461994	0.0199273280726436	0	0	3.96190503304051	1.85963769200379	226.726	-5.68226	0.0194746	2.07938	-2.73267	0.00628242	0.0285669
ths	FBgn0033652	0.014725373669052	0.1014436120361	0.13207849361384	1.85097468024588	7.06856104399274	3.7885560641735	1118.19	-5.68108	0.0194906	0.813423	-6.98416	2.86562e-12	6.38576e-11
dpp	FBgn0000490	0.195932195768869	0.0523171984589706	0.0799627663968716	4.32576049355228	6.73445025796042	5.75119844633327	956.075	-5.67579	0.0195621	0.592897	-9.57298	1.0387e-21	5.69457e-20
bnb	FBgn0001090	2.80632779038987	1.88386473104846	1.88631168595643	82.3402937294327	150.916945741557	102.526674025172	9984.56	-5.67358	0.0195922	0.319471	-17.7593	1.46159e-70	4.86306e-68
CG4325	FBgn0026878	0	0	0	0	0.405842976530903	0	3.89466	-5.67211	0.0196121	3.92023	-1.44688	0.14793	NA
CG13744	FBgn0033363	0	0	0	0	0.199583963787401	0	3.89466	-5.67211	0.0196121	3.92023	-1.44688	0.14793	NA
CG13898	FBgn0035161	0	0	0	0	0.582465839917152	0	3.89466	-5.67211	0.0196121	3.92023	-1.44688	0.14793	NA
CG6931	FBgn0036236	0	0	0	0	0.338642930184391	0	3.89466	-5.67211	0.0196121	3.92023	-1.44688	0.14793	NA
CG13618	FBgn0039203	0.046538526694708	0	0	1.84285322311015	0	0.534788005944902	26.4795	-5.66118	0.0197612	3.28928	-1.7211	0.0852321	0.218725
Or67a	FBgn0036009	0	0	0	0.241708177996437	0	0	3.87108	-5.65443	0.019854	3.9204	-1.44231	0.149215	NA
kn	FBgn0001319	0.0297582665285963	0.153956875700387	0	1.93375349800584	3.60265149117512	3.73720590720304	444.274	-5.65205	0.0198867	1.23959	-4.55961	5.12497e-06	4.86242e-05
CG3812	FBgn0030421	0.0973685158920018	0.148858603945658	0	1.23578259037113	4.92944133510828	6.15389763808114	524.812	-5.64007	0.0200525	1.22271	-4.61275	3.97367e-06	3.86902e-05
CG15120	FBgn0034454	0	0	0	0	0	0.331003922648999	3.7891	-5.63468	0.0201276	3.92058	-1.4372	0.15066	NA
snoRNA:Psi28S-3327b	FBgn0082966	0	0	0	0	0	2.52981569453164	3.7891	-5.63468	0.0201276	3.92058	-1.4372	0.15066	NA
CR44109	FBgn0264940	0	0	0	0	0	0.310679120381078	3.7891	-5.63468	0.0201276	3.92058	-1.4372	0.15066	NA
CR45654	FBgn0267214	0	0	0	0	0	0.552533849039671	3.7891	-5.63468	0.0201276	3.92058	-1.4372	0.15066	NA
vvl	FBgn0086680	0.518959535579904	0.138830384568526	0.548722569667867	16.3421708293621	24.9316719446144	18.4619963284565	3119.1	-5.63135	0.0201742	0.522276	-10.7823	4.17245e-27	3.50087e-25
CG32793	FBgn0052793	0.0309463016642239	0	0	0	1.14544192391598	0.395430811947632	45.1845	-5.629	0.0202071	2.97328	-1.89319	0.0583321	0.17297
Cdk5alpha	FBgn0027491	0.518248698801645	0.761603267950224	0	10.4648977476369	27.5058720916759	25.4418025260108	1411.9	-5.62872	0.020211	1.15411	-4.87712	1.07646e-06	1.16574e-05
CG33494	FBgn0053494	0.0699585332086232	0.349236791065029	0	17.4170528722724	0.9940089221201	2.43347014197193	193.137	-5.62769	0.0202254	1.59513	-3.52804	0.000418649	0.0026541
ovo	FBgn0003028	0.573079505562195	0.258036906669663	0.0959889376561125	11.0735204769269	21.5316476219374	13.1539020549454	3696.06	-5.62327	0.0202874	0.604097	-9.30856	1.29579e-20	6.61539e-19
Idgf4	FBgn0026415	0.382147534018882	0.530276268710254	1.44818548016571	45.2986956973659	37.0374967913514	33.577992663106	2320.66	-5.62249	0.0202984	0.532726	-10.5542	4.85869e-26	3.8115e-24
NijA	FBgn0036101	2.0938479106828	1.4488755667012	1.33396873296282	106.909298810804	72.282643052546	60.7674533431236	3001.78	-5.61884	0.0203499	0.355202	-15.8187	2.31142e-56	4.7453e-54
CG6024	FBgn0036202	0.16702317337507	0.286192350545351	0.328609205897554	4.3129869029766	14.7740604529623	19.2099517484726	2200.36	-5.61571	0.0203941	0.584643	-9.60535	7.58965e-22	4.18472e-20
CG9747	FBgn0039754	0.327978158794111	0	0.666164739707424	17.8785220232219	17.6680885975732	13.0765351078429	1230.46	-5.61429	0.0204141	1.17141	-4.79275	1.64515e-06	1.70688e-05
Cad99C	FBgn0039709	0.612380814260076	0.335354026487795	0.0559095986197897	8.3804809431982	23.6769396819771	16.9046937243215	3100.42	-5.60653	0.0205243	0.735703	-7.62064	2.52424e-14	7.27055e-13
tRNA:Leu-TAA-1-1	FBgn0051506	0	0	0	0	4.13683124941159	0	3.71763	-5.6051	0.0205445	3.92087	-1.42956	0.152844	NA
CR45311	FBgn0266850	0	0	0	0	0.0930620848823176	0	3.71763	-5.6051	0.0205445	3.92087	-1.42956	0.152844	NA
Dhit	FBgn0028743	0.174287806689938	0.223728218027909	0	1.74434170542765	9.94712389294693	7.60906627887843	1005.46	-5.59723	0.0206569	1.21751	-4.59728	4.28039e-06	4.13428e-05
CG13258	FBgn0032582	0.117178386572865	0	0	2.88517902331974	2.79529411180956	0	50.3028	-5.59067	0.0207511	2.95075	-1.89466	0.0581374	0.172567
Lsp1beta	FBgn0002563	0.0259271566507622	0.125115446094028	0	7.2657003506107	0	0	218.126	-5.58561	0.0208239	2.81717	-1.98271	NA	NA
Sdr	FBgn0038279	0.0379053672569256	0.206692631601462	0.125080033380412	7.64411308978434	5.93412906763902	4.15115805545999	788.855	-5.58366	0.0208521	0.67504	-8.2716	1.32172e-16	4.72344e-15
Scgalpha	FBgn0032013	0	0	0.316848373360419	2.14001448166236	7.10027041238779	5.84234242068461	272.991	-5.58132	0.020886	1.80418	-3.09356	0.00197773	0.0103805
Gli	FBgn0001987	0.755063638904673	0.97949195292429	0.321414050129114	24.3492317591407	41.1942470789661	32.5828899555883	4788.77	-5.57473	0.0209816	0.443873	-12.5593	3.53489e-36	4.37284e-34
CG14424	FBgn0025644	0	0	0	0	0	0.324490381468765	3.63122	-5.57347	0.021	3.92118	-1.42138	0.155208	NA
CG11893	FBgn0039316	0	0	0	0	0	0.239870628280091	3.63122	-5.57347	0.021	3.92118	-1.42138	0.155208	NA
Tace	FBgn0039734	0.255824796325755	0.419271468483319	0	4.31283604720827	11.2691250288725	16.4542529664648	861.25	-5.56555	0.0211156	1.18833	-4.68351	2.82003e-06	2.80039e-05
nAChRalpha1	FBgn0000036	0.106648855984728	0	0.0434109602483868	1.00847569707305	2.92920816136807	3.14229094913409	852.938	-5.55985	0.0211992	1.23511	-4.5015	6.74768e-06	6.2544e-05
CG42265	FBgn0259150	0.0116474655608033	0	0.134374384767212	0.523309018389002	3.42952893381787	2.90659565590007	611.495	-5.55904	0.0212111	1.43247	-3.88073	0.000104144	0.000756125
CG30379	FBgn0050379	0	0.320542741204551	0	3.15113427368148	7.9755124988656	4.03830376914256	147.115	-5.55688	0.0212429	1.82745	-3.04078	0.00235967	0.0120787
Gbp3	FBgn0039031	0	0	0	0.37733482267779	0	0	3.61301	-5.55442	0.0212791	3.92137	-1.41645	0.156644	NA
CG34031	FBgn0054031	0	0	0	0.456371170671111	0	0	3.61301	-5.55442	0.0212791	3.92137	-1.41645	0.156644	NA
aub	FBgn0000146	0.0393995321354037	0	0	0.304031208701058	0.54883333325527	1.01318489258605	61.4616	-5.55242	0.0213086	2.01095	-2.76109	0.00576087	0.026533
CG43333	FBgn0263038	0.110143337402172	0.203441359624029	0	1.95149378332209	8.18160505794616	4.61463637835386	695.125	-5.55201	0.0213146	1.20738	-4.5984	4.2574e-06	4.1162e-05
CG15208	FBgn0030247	0	0.00666296709245414	0.00867511161034724	0	0	0.712991127391407	13.8697	-5.55128	0.0213255	3.86096	-1.4378	NA	NA
slp2	FBgn0004567	0.207603289212188	0.267938753410965	0	7.67065951337475	6.88413861794666	7.76234298428683	572.062	-5.5474	0.0213828	1.1158	-4.97169	6.63714e-07	7.49027e-06
CG8170	FBgn0033365	0.158264377355588	0	0	0.803464489194409	4.75263933445083	1.85647291444727	316.127	-5.5462	0.0214007	1.81224	-3.06042	0.00221029	0.0114232
melt	FBgn0023001	0.249968943817893	0.070531133814908	0.427366317162989	10.3232280198827	13.8903665922603	10.4907498952101	1658.22	-5.54026	0.021489	0.615509	-9.00111	2.23456e-19	1.04667e-17
Amy-d	FBgn0000078	0	0	0	0	0.206068804453878	0	3.5406	-5.53483	0.02157	3.92157	-1.41138	0.158132	NA
CG43068	FBgn0262478	0	0	0	0	0.416284905601167	0	3.5406	-5.53483	0.02157	3.92157	-1.41138	0.158132	NA
CR45669	FBgn0267229	0	0	0	0	0.149749547490012	0	3.5406	-5.53483	0.02157	3.92157	-1.41138	0.158132	NA
Syngr	FBgn0033876	0.254236021568932	0	0	1.63783601999416	5.57479989773105	4.57965098207495	349.261	-5.53236	0.021607	1.76701	-3.13092	0.00174262	0.00931977
Vmat	FBgn0260964	0	0.077278622510711	0	0.308426053732558	2.29066731587778	0.970633531679881	317.366	-5.52631	0.0216977	1.82896	-3.02155	0.00251482	0.012778
qtc	FBgn0028572	0.0632922657985587	0	0.268475972326955	3.95051208070722	5.5080411587791	5.73571505616609	592.327	-5.52275	0.0217514	1.24469	-4.43704	9.12054e-06	8.27884e-05
dpr2	FBgn0261871	0.0156353523380378	0.0273183843277323	0.0203247103210505	0.0396881805923732	1.40480745290976	1.4519316246174	96.2274	-5.51674	0.0218422	1.42129	-3.8815	0.000103814	0.000754296
Wnt6	FBgn0031902	0.328699739463087	0.602350895468446	0	9.73348250121864	18.1122208818371	14.824454139935	1331.75	-5.51622	0.0218501	1.14854	-4.80281	1.56455e-06	1.62677e-05
CG9265	FBgn0032910	0	0.094880651396547	0.0741201535988069	0	4.67561215133496	3.02700880569692	263.168	-5.51137	0.0219236	2.03517	-2.70806	0.00676783	0.0303451
Acp32CD	FBgn0023415	0.0804444171929405	0.401582892479742	0	11.8434279134981	3.9594050784436	6.31264205943607	214.197	-5.51055	0.0219361	1.33855	-4.11681	3.84151e-05	0.000306982
antdh	FBgn0026268	0	0	0	0	0	0.341747032419186	3.47334	-5.50954	0.0219514	3.92183	-1.40484	0.160069	NA
CG13947	FBgn0031277	0	0	0	0	0	0.672173252170242	3.47334	-5.50954	0.0219514	3.92183	-1.40484	0.160069	NA
CG3301	FBgn0038878	0	0	0	0	0	0.251090240369858	3.47334	-5.50954	0.0219514	3.92183	-1.40484	0.160069	NA
Task7	FBgn0037690	0	0.281565337815462	0	1.60630269766364	6.89871105865975	4.35796276272821	242.861	-5.5093	0.0219552	1.8105	-3.04297	0.00234252	0.0120101
CG6398	FBgn0030870	1.45173889668186	2.45982418998401	1.07277521161221	56.6364425149725	95.5331111045659	73.853641660467	4873.63	-5.50132	0.0220769	0.39036	-14.0929	4.19871e-45	6.64153e-43
insb	FBgn0034224	0	0.291182357921414	0	3.50789549505462	3.34384093436858	6.39620540331299	153.393	-5.50095	0.0220825	1.81705	-3.0274	0.00246666	0.0125731
m	FBgn0002577	0.307003931458599	0.424942711834755	0.621295952217116	14.6364275344834	26.2764717363507	20.1834218859611	2274.92	-5.50017	0.0220945	0.404242	-13.6061	3.68229e-42	5.14933e-40
Abd-B	FBgn0000015	0.00769462296853492	0.052240286103812	0	0.675016822312942	1.29480299243146	0.749429358918989	229.508	-5.49544	0.0221671	1.33752	-4.10866	3.9796e-05	0.000316791
CG3014	FBgn0037519	0	0.225862413448834	0	1.95942383143618	3.33776201856917	4.90379159598777	287.02	-5.4933	0.0222	1.76684	-3.10911	0.00187653	0.00992688
retinin	FBgn0040074	0.0297718269143464	0	0	0	1.34783975544739	0	11.7611	-5.48328	0.0223546	3.87794	-1.41397	0.157371	0.33834
CG15478	FBgn0029955	0	0.332581151615337	0	3.58756906395654	3.16528700505805	8.15085418856567	325.519	-5.48245	0.0223675	1.7681	-3.10076	0.00193024	0.0101628
obst-B	FBgn0027600	0.0723696367030196	0.794800930976296	0.860112023194741	36.7610581055194	21.8326759760069	18.4818925812425	968.683	-5.48216	0.022372	0.815772	-6.72022	1.81455e-11	3.69379e-10
Arpc3B	FBgn0065032	0.25692404829518	0	1.25733933161674	57.7589060314652	4.27367299557534	5.46356506548022	580.305	-5.48177	0.022378	1.51011	-3.63005	NA	NA
ham	FBgn0045852	0.0396405748792799	0.127527757253423	0.100196413297114	0.858642088152861	4.60159204606406	6.42654793368924	701.382	-5.47559	0.0224742	0.826468	-6.62529	3.46573e-11	6.85263e-10
CR45388	FBgn0266937	0.07996851182807	0	0	0	0.685252340783805	2.86595467638359	190.432	-5.47017	0.0225587	2.58225	-2.11838	0.0341433	0.116187
dj	FBgn0019828	0.0196346428740896	0	0	0	0.875230413098651	0	11.5841	-5.46093	0.0227037	3.87801	-1.40818	0.159078	0.340868
CG1504	FBgn0031100	0.0666349368736634	0	0	1.40519278625502	0.706876019316933	0.830991239465894	149.242	-5.45807	0.0227488	1.82663	-2.98806	0.00280758	0.0140876
ft	FBgn0001075	0.199486433639168	0.209726101621254	0.140195816280677	4.57199079444327	10.3730086206466	9.17118237112355	4446.95	-5.4549	0.0227987	0.385458	-14.1517	1.82202e-45	2.93012e-43
ome	FBgn0259175	0.0565216127144689	0.141079477691138	0	2.58728382330453	3.42166137441419	2.6536148302573	478.119	-5.44902	0.0228918	1.16988	-4.65777	3.19657e-06	3.14091e-05
CG13293	FBgn0035677	0.121726912716844	0.258919131122232	0	0.902779237148467	6.60197350652365	9.0864472521345	815.076	-5.4435	0.0229796	1.30831	-4.16071	3.17254e-05	0.000258765
snRNA:U5:23D	FBgn0003934	0	0	0	0	0	2.36566734793989	3.31547	-5.44266	0.022993	3.92254	-1.38753	0.165279	NA
CG12589	FBgn0040684	0	0	0	0	0	0.163709679123151	3.31547	-5.44266	0.022993	3.92254	-1.38753	0.165279	NA
CR45112	FBgn0266587	0	0	0	0	0	0.83531650291139	3.31547	-5.44266	0.022993	3.92254	-1.38753	0.165279	NA
Pka-C3	FBgn0000489	0.0730185117559561	0	0.224806353927148	3.66792746590129	5.7870133686366	3.41837492208362	435.554	-5.44003	0.023035	1.24553	-4.36763	1.25605e-05	0.00011048
Spn28Dc	FBgn0031973	0.603228383612167	0.436811034610219	0	20.1783436215975	14.2757614097998	10.6479547299134	884.616	-5.43553	0.0231069	1.14512	-4.74669	2.06769e-06	2.10677e-05
CG8216	FBgn0033358	0	0.483078960767955	0	2.78721877539666	9.20212836527467	8.91814357818752	275.301	-5.43196	0.0231642	1.79924	-3.01904	0.0025358	0.0128779
Srpk79D	FBgn0025702	0.0743268728724763	0.274001560265979	0	0.712102617388766	6.65822093600146	7.64261664175048	1024.34	-5.42787	0.02323	1.34275	-4.04235	5.29172e-05	0.000410779
CG9850	FBgn0034903	0	0.0406020805525764	0	1.41257743302963	0.250445999964378	0.0930637905646023	106.681	-5.42693	0.0232451	2.08162	-2.60707	0.00913211	0.0390238
CG33460	FBgn0053460	0	0	0.669249096536091	25.9329368486609	1.24192396916796	1.46636603858511	296.643	-5.42444	0.0232852	2.0502	-2.64581	NA	NA
bowl	FBgn0004893	2.128776052822	0.983721706944339	2.038448538908	57.7079517391708	89.4754071076005	73.7966349630889	10354.4	-5.42344	0.0233014	0.35601	-15.2339	2.10507e-52	3.90612e-50
CG32085	FBgn0052085	0	0	0.157984375795037	0	2.38652839074966	4.3102882914256	222.207	-5.41027	0.0235151	2.55071	-2.12108	0.0339147	0.115674
Frq1	FBgn0030897	0.0849681291855885	0.0951786018021886	0.374458498714605	2.28094593177113	11.3770076440552	9.84503758304589	1475.29	-5.40914	0.0235335	0.778278	-6.95014	3.64934e-12	7.9847e-11
modSP	FBgn0051217	0.721352246612742	0.34196827174378	0.84325571572838	34.2709884165455	26.8053652648636	19.3539926477675	2016.32	-5.40111	0.0236649	0.450073	-12.0005	3.53021e-33	3.87079e-31
dve	FBgn0020307	0.358800908551552	0.800609591401027	0.0156514277989237	12.3179642118849	24.4536791471401	12.6422406709296	2669.85	-5.39276	0.0238023	0.932311	-5.78429	7.28191e-09	1.11176e-07
RSG7	FBgn0024941	0.15129678415533	0	0	0.346738649374001	3.32391681175429	2.69314592299045	383.078	-5.39206	0.0238137	1.85284	-2.91016	0.00361246	0.0176222
E(spl)m5-HLH	FBgn0002631	0	0.43029773875985	0	0	10.5249992331968	7.52921337658225	174.42	-5.38812	0.0238789	2.57308	-2.09404	0.0362565	0.121725
CR43385	FBgn0263215	0.895979871298177	0	0	12.3840449406652	11.9978171515782	13.2133114945529	169.247	-5.38519	0.0239274	1.8059	-2.98201	0.00286365	0.0143316
CR42736	FBgn0261700	0.241085882522263	0	0	10.1029558842031	0	0	59.9804	-5.38475	0.0239348	3.75363	-1.43454	NA	NA
CG5172	FBgn0030830	0	0	0	0	0.377984581164511	0	3.18654	-5.38309	0.0239622	3.92321	-1.37212	0.170027	NA
CG5791	FBgn0040582	0	0	0	0	0.228940699429389	0	3.18654	-5.38309	0.0239622	3.92321	-1.37212	0.170027	NA
Cpr49Ac	FBgn0033725	1.85731478920681	1.20449575166849	0.984709173342675	44.2910084315734	56.9815773419188	67.7844019427569	3920.54	-5.38295	0.0239647	0.344164	-15.6406	3.84883e-55	7.57905e-53
CG4115	FBgn0038017	0.298305695324734	0.37228955144385	0	16.052804765669	5.93626008884175	6.06172579721108	342.61	-5.37994	0.0240146	1.21845	-4.41539	1.0083e-05	9.03353e-05
CG15630	FBgn0031627	0.293417398938023	0.071018451644122	0	5.07366452252731	5.3072820071044	4.84360608430942	445.629	-5.3798	0.0240169	1.22172	-4.40348	1.06527e-05	9.50855e-05
CG5937	FBgn0029834	0.0127669728265367	0.109054964138018	0	0.043209594275217	3.34740488966002	1.67415754802916	464.659	-5.37514	0.0240947	1.63036	-3.2969	0.000977591	0.00562815
CG13148	FBgn0033767	0	0.468161108864541	0	3.11630074846507	5.1067103461636	11.2268136683162	356.288	-5.37385	0.0241162	1.79143	-2.99976	0.00270194	0.0136355
CG7294	FBgn0032284	0.309117890601374	0	0	8.42941546252855	1.81466947000211	2.66069525493647	76.0559	-5.37318	0.0241275	2.02909	-2.64807	0.00809524	0.0352805
resilin	FBgn0034157	0	0	0	0	0	0.105371354645492	3.15759	-5.37252	0.0241385	3.92333	-1.36938	0.170881	NA
CG10226	FBgn0035695	0	0	0	0	0	0.0625705245626509	3.15759	-5.37252	0.0241385	3.92333	-1.36938	0.170881	NA
mesh	FBgn0051004	0	0	0	0	0	0.0570328820023236	3.15759	-5.37252	0.0241385	3.92333	-1.36938	0.170881	NA
CG34279	FBgn0085308	0	0	0	0	0	0.427127589525361	3.15759	-5.37252	0.0241385	3.92333	-1.36938	0.170881	NA
CG43093	FBgn0262539	0	0	0	0	0	0.620052866306774	3.15759	-5.37252	0.0241385	3.92333	-1.36938	0.170881	NA
CG10211	FBgn0032685	0.0709943564880568	0	0	0.962666775777367	1.22501885465514	0.753937425833203	167.178	-5.36707	0.0242299	1.8172	-2.95349	0.00314203	0.0155874
CG5002	FBgn0034275	0.071345098731677	0	0	0.482932455736626	1.1097805553977	1.37379881309651	64.9355	-5.36664	0.024237	2.01176	-2.66764	0.00763871	0.0337018
CG6118	FBgn0038339	0	0.127281406144756	0	0	2.89817926552467	2.3375953133631	267.316	-5.36043	0.0243416	2.50168	-2.14274	0.0321344	0.110698
CG17211	FBgn0032414	0.200323595207929	0.257478022785745	0.691419343272452	10.347555679595	21.5766340878401	15.1176797213927	2659.82	-5.35847	0.0243747	0.547735	-9.78297	1.33243e-22	7.98458e-21
Vsx1	FBgn0263511	0	0.163227104659625	0	1.00261323995891	2.9742370557289	2.73372826335869	267.167	-5.35791	0.0243843	1.80355	-2.97075	0.0029707	0.0148213
Sb	FBgn0003319	0.298394901573336	0.411414307790051	0.132990706217955	3.64722606116653	13.8593743580765	16.9390729498683	1578.08	-5.35081	0.0245045	0.665545	-8.03975	9.00256e-16	2.95462e-14
Nep1	FBgn0029843	0.0470895513952973	0.0618614720663904	0	0.790158305394321	1.76417339323958	1.90892970899703	234.452	-5.34786	0.0245547	1.22274	-4.37365	1.22184e-05	0.000107864
CG5646	FBgn0039525	0.0279944044119974	0	0	0	0	1.1476579446913	16.0113	-5.34574	0.0245907	3.82837	-1.39635	NA	NA
pyr	FBgn0033649	0.506667924850223	0	0	4.31831375913	7.52151136256653	8.4399387754209	714.291	-5.32217	0.0249958	2.62536	-2.02721	0.0426407	0.137081
CG7991	FBgn0035260	0.453455405211075	0.256462484467719	0	4.02396116063937	13.1553424462754	11.2405241325872	1412.36	-5.32161	0.0250055	1.20159	-4.42882	9.47522e-06	8.54452e-05
rho-5	FBgn0041723	0.243410898212834	0.265807587957242	0	2.31699344158378	9.45864169555966	8.60866311847826	1047.23	-5.32108	0.0250148	1.21247	-4.38863	1.14069e-05	0.000101443
CG9686	FBgn0030158	0.766959811365528	0.373966531405309	0	17.6028880116	14.3857374979538	13.5385657226124	332.517	-5.31192	0.0251741	1.18491	-4.48299	7.36047e-06	6.78978e-05
CG5731	FBgn0032192	0.640829698573709	0.309803376223819	0	21.5609185021045	5.01775783574285	11.2124994297669	729.892	-5.31015	0.025205	1.23671	-4.29377	1.75668e-05	0.000149869
	FBgn0036013	0	0	0	0	0.0483839912211882	0.776697800952696	3.01886	-5.30778	0.0252463	3.92409	-1.35262	0.176178	NA
CG17278	FBgn0046763	0.448378491486126	1.0179801015917	0.902229549795887	46.5112273090599	25.7707047016085	21.3041700852837	1985.37	-5.3049	0.0252967	0.481641	-11.0142	3.2629e-28	2.83638e-26
psh	FBgn0030926	0	0	0	0	0.171005790249233	0	3.00951	-5.30079	0.025369	3.92417	-1.35081	0.176758	NA
CG15546	FBgn0039807	0	0	0	0	0.154393262875954	0	3.00951	-5.30079	0.025369	3.92417	-1.35081	0.176758	NA
CG43800	FBgn0264344	0	0	0	0	0.476787330440658	0	3.00951	-5.30079	0.025369	3.92417	-1.35081	0.176758	NA
CR45308	FBgn0266846	0	0	0	0	0.551577499921546	0	3.00951	-5.30079	0.025369	3.92417	-1.35081	0.176758	NA
lcs	FBgn0028583	0	0	0	0	0	0.475233739226988	2.99971	-5.29879	0.0254042	3.92419	-1.35029	0.176924	NA
PGRP-SA	FBgn0030310	0	0	0	0	0	0.275430163206211	2.99971	-5.29879	0.0254042	3.92419	-1.35029	0.176924	NA
CG10182	FBgn0039091	0	0	0	0	0	0.126757642922208	2.99971	-5.29879	0.0254042	3.92419	-1.35029	0.176924	NA
CR45997	FBgn0267659	0	0	0	0	0	0.683872941814447	2.99971	-5.29879	0.0254042	3.92419	-1.35029	0.176924	NA
CG17919	FBgn0037433	2.80941959478619	2.77446634867795	0.913005319608268	111.465683560077	71.8468686915803	72.4205808183939	2182.64	-5.2954	0.025464	0.495651	-10.6837	1.2131e-26	9.83632e-25
CG4374	FBgn0039078	0.170803243899561	0.432419949235375	0.16652294008633	6.88328787495072	10.817225978434	12.4459108593948	1932.27	-5.28943	0.0255695	0.503336	-10.5087	7.87381e-26	6.07795e-24
CG18249	FBgn0037553	0	0.0928836528600558	0	1.64122573999128	0	1.98641508075273	81.319	-5.28261	0.0256907	2.79776	-1.88816	0.0590046	0.174215
lectin-24Db	FBgn0040102	0.695154223614498	0.796115620582042	0	53.0403843366038	0	4.96565229197726	739.644	-5.28101	0.0257193	3.08019	-1.71451	0.0864353	0.220501
pnr	FBgn0003117	0.0926128419903745	0.0679894601270831	0	2.01343300245636	2.90270663224019	1.33664686910112	299.222	-5.27609	0.0258071	1.20108	-4.39279	1.11906e-05	9.96105e-05
emp	FBgn0010435	0.195621697459343	0.488277060352758	0.333210987691021	6.30115788498606	20.7287898607654	12.2558149596667	1518.61	-5.27151	0.0258891	0.572765	-9.20363	3.46064e-20	1.73014e-18
CG42807	FBgn0261989	0	0	0.573275819124517	19.6217571462884	0	2.40920493517788	508.084	-5.26483	0.0260093	3.7281	-1.4122	0.157891	0.339232
geko	FBgn0020300	0.73905510848527	0.431930127753628	0	15.3922628634001	11.0859544559346	18.5305480659769	651.158	-5.26107	0.0260772	1.1672	-4.50741	6.5623e-06	6.10015e-05
CG6495	FBgn0027550	0.0598320287503738	0	0.436746998314034	4.84131834675514	7.17414051622096	6.74111097990753	531.63	-5.24441	0.02638	1.32654	-3.95345	7.70318e-05	0.000572634
CG13404	FBgn0030559	0.0782082153982575	0.0780839303738956	0	0	2.7235904348723	3.21701751938125	89.1655	-5.24207	0.0264229	2.20575	-2.37655	0.0174756	0.0674356
sif	FBgn0085447	0.0163418032776912	0.0652633344372448	0	0.57866565063999	1.39429762243183	1.11087051888978	787.738	-5.23755	0.0265059	1.24174	-4.2179	2.46591e-05	0.000204587
CG9331	FBgn0032889	0.586615256238233	0.381581370188133	1.33446778598675	38.3270318999988	21.5245226400361	26.6933570836212	2540.76	-5.23511	0.0265507	0.520617	-10.0556	8.68157e-24	5.69853e-22
CG31559	FBgn0051559	0.0652364195342319	0.384875333298524	0.246697132963245	9.52615009773298	7.3112244747464	9.38629404386468	576.877	-5.2345	0.0265619	0.701189	-7.46517	8.31912e-14	2.24849e-12
CG9509	FBgn0030594	0.0239173669909212	0.0915375411963331	0	2.48510073233612	1.18274504177808	0.698246110319554	142.877	-5.23045	0.0266366	1.40832	-3.71395	0.000204046	0.00139535
CG8407	FBgn0033687	0.186825042288192	0.49740839526368	0	0	14.8557242770482	10.8696974031099	215.579	-5.22956	0.026653	2.06877	-2.52786	0.0114759	0.0474427
mthl9	FBgn0035131	0	0.556028196182296	0.434365644624982	16.5453270642274	10.2402573825097	10.3293888980896	869.554	-5.22851	0.0266723	1.2001	-4.35673	1.32021e-05	0.000115597
Dop2R	FBgn0053517	0.025467905841277	0	0.0260120498209187	0.513479967351023	0.534683855207257	0.870068057269368	137.605	-5.22588	0.0267211	1.32	-3.95901	7.52615e-05	0.000561638
CG12725	FBgn0030483	0	0	0	0	0	0.259151851634948	2.84183	-5.22109	0.0268098	3.92515	-1.33016	0.183465	NA
CG5538	FBgn0038052	0	0	0	0	0	0.200023078257396	2.84183	-5.22109	0.0268098	3.92515	-1.33016	0.183465	NA
gl	FBgn0004618	0.143288413207353	0.0244249985207351	0	0	2.20533634125737	4.04641502185064	233.437	-5.21757	0.0268754	2.10342	-2.48052	0.0131192	0.0529874
Mp	FBgn0260660	0.0669186176517199	0	0.209243480711207	3.15120044895709	4.78179397769988	2.31649409605091	739.608	-5.21705	0.0268851	1.25386	-4.16078	3.17159e-05	0.000258765
CG3557	FBgn0031423	0	0	0	0	0.270989969255212	0	2.83248	-5.2135	0.0269513	3.92525	-1.3282	0.184113	NA
dpr21	FBgn0260995	0	0.418029053232521	1.10408922992516	13.6281058691127	15.4808307379793	26.7651782988925	609.75	-5.2016	0.0271746	1.24994	-4.16147	3.16205e-05	0.000258346
CG17839	FBgn0036454	0	0	0.126799956203138	0.419934713974169	2.90237199827333	1.32085822448106	310.728	-5.19971	0.0272102	1.88963	-2.7517	0.00592863	0.0272018
tw	FBgn0086368	0.953662900722508	1.03149299713676	0.598093962431687	20.7334381395889	38.4783571424143	35.3446726758889	2951.44	-5.19205	0.027355	0.378912	-13.7025	9.8059e-43	1.39143e-40
CG8483	FBgn0038126	0.819896042326551	0.317284147259721	0.966655293724407	21.3604590965723	26.2331321391259	28.8117898543881	1569.82	-5.18554	0.0274787	0.483088	-10.7342	7.03532e-27	5.80204e-25
CG9372	FBgn0036891	0.00701651443521809	0.329252112790734	0	10.6292777426918	0.557116080842199	1.08086238573216	228.28	-5.18485	0.0274919	1.81224	-2.86102	0.00422287	0.0202316
Best2	FBgn0035696	0.391834845176891	0.304276123381935	0	6.39956303083333	11.005114087806	7.86748669028176	985.425	-5.17999	0.0275846	1.16488	-4.44681	8.71564e-06	7.9337e-05
ana	FBgn0011746	0.086442060451038	0.218032902481533	0.384416090891297	10.9664416724323	6.79384618823321	7.0762494404683	713.016	-5.1781	0.0276208	0.641486	-8.07204	6.91311e-16	2.30016e-14
CG13928	FBgn0035246	2.79639968834323	3.11287023087821	3.54556204400941	35.7780985857899	148.068815759767	158.080069478168	9725.13	-5.17668	0.0276479	0.504545	-10.2601	1.06585e-24	7.67489e-23
CG7720	FBgn0038652	0.630193160508001	0.156388684837915	0.582437576194243	10.9035663495252	19.0438855308699	19.4817530294161	1772.22	-5.17559	0.0276689	0.573527	-9.02414	1.81105e-19	8.65089e-18
CG11319	FBgn0031835	0	0	0.0593028566227652	0.433320000469084	1.30787826418464	0.382094520265505	188.484	-5.1702	0.0277725	1.911	-2.70549	0.00682043	0.0305385
CG10804	FBgn0029663	0.0689777789894397	0	0	0.350181113953362	0.754958834401121	1.38330168282492	131.932	-5.16761	0.0278224	1.9252	-2.68419	0.00727054	0.0322545
CG9121	FBgn0031675	0.17051137232762	0.0960330479722135	0	1.89108848838479	4.26929511348918	3.42724693986819	286.437	-5.1626	0.0279192	1.23132	-4.19273	2.75612e-05	0.000227297
Sh	FBgn0003380	0.0242298736779848	0.0199841740924795	0.104076720348331	0.589370537707897	3.05016096200851	1.64376696718119	1310.48	-5.15862	0.0279963	0.810404	-6.36549	1.94667e-10	3.57779e-09
ds	FBgn0000497	0.279122556541134	0.394158978703367	0.610112983440193	7.43454443617046	19.5832870958707	18.7401860416718	6254.12	-5.15696	0.0280285	0.458048	-11.2586	2.1015e-29	1.93118e-27
kni	FBgn0001320	0.139436989801097	0.187405349823879	0.376456762070689	10.9558514767624	5.12481487511757	8.8810046071011	608.183	-5.15638	0.0280398	0.60781	-8.48354	2.1844e-17	8.60298e-16
CG13676	FBgn0035844	0.784177429248256	1.13790431569985	0.401700133140387	16.9430874539624	33.7241426385599	32.1935263896424	3258.04	-5.1544	0.0280783	0.470848	-10.9471	6.86349e-28	5.8607e-26
CG11370	FBgn0037181	0.23344892850297	0	0	1.25808832601592	1.85109909270723	5.2202546077637	121.199	-5.15146	0.0281355	1.95505	-2.63495	0.00841501	0.0364764
CG11155	FBgn0039927	0.231468412681688	0.47514277881747	0.16609153670816	3.60615037276986	15.765744409293	11.6447764770114	2188.58	-5.15016	0.028161	0.62686	-8.2158	2.10746e-16	7.36772e-15
CG13670	FBgn0035873	0	0	0	0	0	0.261326447612209	2.68395	-5.13897	0.0283802	3.92623	-1.30888	0.190574	NA
Nlg2	FBgn0031866	0	0.0777365832965509	0.186011604839049	0.722178648666699	5.07998480441473	3.41939658977438	572.842	-5.1308	0.0285414	1.34887	-3.80378	0.000142502	0.00100659
NLaz	FBgn0053126	0.858097120907233	0.836089291027013	0	32.4782163844881	2.83709575677662	24.1073748262628	751.278	-5.13021	0.0285531	1.33254	-3.84994	0.000118147	0.000849481
CG34296	FBgn0085325	7.32535801227494	48.8522401535792	0	1887.58375983648	0	78.2486048850272	9085.57	-5.12881	0.0285807	3.65763	-1.40222	0.160848	0.343673
CG4629	FBgn0031299	0.0343212296787859	0	0	0.50335825061409	0	0.701147420956334	41.2846	-5.12629	0.0286308	3.06683	-1.67153	0.0946176	0.232959
CG5050	FBgn0032637	0.0271209108192334	0	0	0	0	0.954617160227248	13.801	-5.12596	0.0286373	3.82894	-1.33874	NA	NA
CG11113	FBgn0033165	0	0	0	0	0.547924668796238	0	2.65545	-5.12059	0.0287441	3.92648	-1.30412	0.192193	NA
CG13202	FBgn0033623	0	0	0	0	0.58265228864952	0	2.65545	-5.12059	0.0287441	3.92648	-1.30412	0.192193	NA
CG17104	FBgn0040496	0	0.0111362266897356	0.253736832546776	7.44059476045878	0.901168873111258	0.824466538945561	214.912	-5.12047	0.0287465	1.71707	-2.9821	0.00286278	0.0143316
CG7724	FBgn0036698	0.11728168204763	0.368013810071233	0	5.86900865768359	7.23507863084679	3.85062449978664	264.571	-5.12038	0.0287483	1.27143	-4.02724	5.64344e-05	0.000434239
Cpr66D	FBgn0052029	0.182918751775373	0	0	2.94975931353804	1.48386338294112	1.9649610127363	77.7345	-5.11971	0.0287616	1.9852	-2.57894	0.00991046	0.0418861
CG5966	FBgn0029831	0	0.0442658330962296	0	0	0.255863729635694	1.28648985265772	63.6707	-5.11816	0.0287925	2.9099	-1.75888	0.0785983	0.207641
Rim	FBgn0053547	0.0058324130302146	0.0690458552457863	0.191707979515747	1.09132335875771	4.85033816126564	3.29158175868429	1448.98	-5.11647	0.0288263	0.982972	-5.2051	1.93891e-07	2.35328e-06
Mec2	FBgn0030993	2.65789307435728	0.459841606122199	0.436558524494857	109.077238745009	4.46430254379151	9.52427246870992	1677.04	-5.11275	0.0289008	1.11509	-4.58504	4.53896e-06	4.3622e-05
CG11085	FBgn0030408	0	0.0384069994318924	0	0	0	1.32853555201818	22.5796	-5.10489	0.0290586	3.78806	-1.34763	NA	NA
CG13029	FBgn0036670	0.205930857516113	0	0	2.37703232273431	1.01156092595101	3.70277920618416	85.5643	-5.09833	0.029191	2.00076	-2.5482	0.0108281	0.0452294
CG7781	FBgn0032021	0.485712101991298	0	0	3.27559116008478	8.82913807294913	4.51433542663773	362.511	-5.09439	0.0292709	1.81032	-2.81408	0.00489168	0.0229727
CG31221	FBgn0051221	0	0.332474709052698	0.50384218994287	7.48838816581435	15.0986736134315	5.95783609586485	1367.97	-5.09406	0.0292775	1.23457	-4.12617	3.68849e-05	0.000296338
dpr6	FBgn0040823	0.00188196434392019	0.0582481819013973	0	0.565609390411689	0.878224631529077	0.619561696419015	143.398	-5.09375	0.0292839	1.6055	-3.17269	0.00151033	0.00820563
snRNA:U1:82Eb	FBgn0004183	0	0.0723175696620023	0	0	0.10089832315638	2.7894817363484	5.19817	-5.09222	0.029315	3.9171	-1.3	0.193602	NA
tfc	FBgn0035199	0.0901971065969948	0.333198946627965	0	6.07183056065356	2.95891802349713	5.3168709373493	416.242	-5.07865	0.029592	1.26622	-4.01088	6.0494e-05	0.000464365
Rdl	FBgn0004244	0.054151358293506	0.0184613230980606	0.157953777775235	0.608828339919735	4.84608117009123	2.30366806073094	768.728	-5.07672	0.0296317	0.947619	-5.35734	8.44565e-08	1.08223e-06
CG32944	FBgn0052944	0.209518645850128	0.0971219266263867	0.335583372593023	4.17109902805052	8.77659694363354	8.64054898502368	755.113	-5.07629	0.0296404	0.621586	-8.16667	3.17012e-16	1.08856e-14
CG9990	FBgn0039594	0.132252938530664	0.266726391423159	0	4.24332134704857	5.20995714688755	3.97601479490146	664.401	-5.07012	0.0297675	1.18707	-4.27113	1.94481e-05	0.00016389
CG14304	FBgn0038629	0.0340548731631656	0	0	0.67897509140391	0.465757388518585	0	48.389	-5.06475	0.0298785	3.01427	-1.68026	0.0929071	0.230014
CG6175	FBgn0036152	0.0540498637256916	0.269819850407268	0	2.20736510904552	3.89004354090271	4.69650861895587	470.537	-5.05544	0.030072	1.29107	-3.91571	9.01393e-05	0.000660405
CG1231	FBgn0035134	0.0955668458473388	0	0	0	1.73061323386487	1.46029184298186	43.7039	-5.05535	0.0300737	3.01309	-1.6778	0.0933868	0.230575
G6P	FBgn0031463	0	0.506586392506689	0	6.66701602523842	3.02120339153008	7.16851739237748	221.798	-5.0529	0.030125	1.84972	-2.7317	0.00630079	0.02861
CG11298	FBgn0034721	0	0	0	0	0	0.414966839173321	2.52607	-5.05189	0.0301461	3.92743	-1.28631	0.198336	NA
CR44145	FBgn0264994	0	0	0	0	0	0.22046324135352	2.52607	-5.05189	0.0301461	3.92743	-1.28631	0.198336	NA
PGRP-LA	FBgn0035975	0.0849710939830059	0	0	1.88654558459861	0.213055686664975	0.731881189643551	65.4294	-5.04964	0.0301931	2.15858	-2.33934	0.0193179	0.0733563
CG32137	FBgn0052137	0.232198080405189	0.161912374396838	0	2.52975393839498	6.80273211972741	3.69045923791175	462.633	-5.04272	0.0303383	1.22494	-4.11671	3.84324e-05	0.000306982
nAChRalpha6	FBgn0032151	0.0305410950991753	0.0670836332023407	0.311652743363882	1.34582268353198	7.19199200630446	4.91718900903951	1153.83	-5.04249	0.0303431	0.910497	-5.53817	3.05647e-08	4.14794e-07
CG8046	FBgn0033388	0.025546148255536	0	0	0	0	0.844178642153747	21.6334	-5.03911	0.0304142	3.78808	-1.33026	NA	NA
CG5910	FBgn0036993	0.0792591088495361	0.484690566975688	0	1.20712974966027	9.05341551163972	8.24634112270877	244.629	-5.03188	0.030567	1.48013	-3.39963	0.000674781	0.00406681
2000-08-01	FBgn0259923	0	0.394162943487139	0.160373725022146	4.00848268601332	6.54527721716992	7.58444250259683	673.942	-5.03132	0.0305789	1.25364	-4.01338	5.98551e-05	0.000459827
CG31323	FBgn0051323	0.010015985614523	0	0.147559796137778	0.813574238247705	2.52535061093929	1.77933214602738	200.824	-5.0313	0.0305794	1.54108	-3.2648	0.00109543	0.00619931
CG13920	FBgn0025712	0.349381145259536	0.403903701765486	0.920286994825227	5.11575732890726	19.8004368779886	29.525938462687	775.651	-5.02772	0.0306553	0.756742	-6.64391	3.05479e-11	6.06496e-10
CAH1	FBgn0027844	0	0	0	0	0.159108894208138	0	2.47842	-5.02128	0.0307924	3.92788	-1.27837	0.201119	NA
CG8757	FBgn0036380	0	0	0	0	0.12335599039779	0	2.47842	-5.02128	0.0307924	3.92788	-1.27837	0.201119	NA
CR45419	FBgn0266968	0	0	0	0	0.374252907862761	0	2.47842	-5.02128	0.0307924	3.92788	-1.27837	0.201119	NA
Ccn	FBgn0052183	0.0256564987879573	0	0.26681120805906	0	5.75999397866236	3.68665846053357	289.449	-5.01688	0.0308864	2.13448	-2.3504	0.0187532	0.071578
NijC	FBgn0038079	0	0.168921699450374	0	2.16993788582109	0.372128748073007	2.95366412611171	80.8441	-5.01681	0.030888	2.09504	-2.39461	0.0166379	0.0646552
CG44247	FBgn0265182	0.199673875797266	0.0915079305284967	0.582946463846591	2.62562085555182	12.91776569808	12.675220133872	1129.51	-5.0161	0.0309031	0.825559	-6.07601	1.23209e-09	2.06756e-08
CG9815	FBgn0034861	0	0.418591109102413	0	9.18156532195464	1.06498354656132	3.06379063351582	212.238	-4.98751	0.0315217	1.95224	-2.55476	0.010626	0.0444238
Rph	FBgn0030230	0.092131030048424	0.225510680076857	0	0.953552973209663	5.31567808280659	3.765925289583	442.702	-4.97849	0.0317195	1.32181	-3.7664	0.000165617	0.00115382
sNPF	FBgn0032840	0	0	0.340764907227861	2.84895611418424	3.19856343436319	4.55322025119184	286.438	-4.96424	0.0320343	1.85007	-2.68327	0.00729051	0.0323282
CR45433	FBgn0266982	0	0	0	0	0	0.53727881862019	2.36819	-4.95921	0.0321462	3.9288	-1.26227	0.206852	NA
Or22b	FBgn0026397	0.0732139225813511	0.00913719678318056	0	0	0.790396109286653	1.784968829154	36.9065	-4.95837	0.0321649	2.608	-1.90122	0.0572737	0.171116
CR45223	FBgn0266750	0.0816227603658423	0.0284278078249482	0.0542852941293062	1.43778900754052	1.18459597298587	2.47840817948616	352.504	-4.95619	0.0322135	0.685701	-7.22791	4.90477e-13	1.17144e-11
bgm	FBgn0027348	0.157725175591369	0	0	0	3.9673404394964	0.929326579743855	142.539	-4.95407	0.032261	2.68785	-1.84313	0.0653096	0.186092
Cpr51A	FBgn0033942	0.12773074127768	0.965567304918777	0	20.7875716252365	7.21880230312069	5.82583004923504	243.245	-4.94658	0.0324288	1.44567	-3.42166	0.000622392	0.0037724
CG32115	FBgn0052115	0.0228441518054312	0	0	0.711303784324388	0	0	12.2526	-4.94562	0.0324504	3.82947	-1.29146	0.196543	0.396912
CR32773	FBgn0052773	0.139902086003283	0	0	2.82806331901806	0.62008177186041	0.876903459426786	89.2304	-4.94347	0.0324988	2.05054	-2.41082	0.0159169	0.0624064
CG34331	FBgn0085360	0.24119713581369	0	0	5.87755764403114	1.56233626881331	0	80.9429	-4.94296	0.0325102	2.86998	-1.7223	0.0850157	0.218635
grass	FBgn0039494	0.631950367701648	0.255788959552158	0.699372405452437	22.0414573720349	16.1071732903042	10.5242272842246	747.944	-4.94135	0.0325466	0.578366	-8.54364	1.30064e-17	5.22912e-16
Elk	FBgn0011589	0.062158633953855	0	0.0519436695936321	0.324578262719342	1.95438411484069	1.21069638530115	206.305	-4.9371	0.0326425	1.40958	-3.50253	0.000460868	0.00288199
Oct-TyrR	FBgn0004514	0.0354884704853521	0	0	0	0.629175855423817	0.452897930104682	44.0225	-4.92493	0.0329192	3.02334	-1.62897	0.10332	0.247808
Amy-p	FBgn0000079	0.0284867120835113	0	0	0	0.19840917263365	0.672393060297178	16.0478	-4.92437	0.0329318	3.64714	-1.3502	0.176952	0.367976
zfh2	FBgn0004607	0.513441802169076	0.413346366455095	0.433769545603663	9.35270184177416	18.5091899140608	13.4292950268716	5669.15	-4.92348	0.0329522	0.318008	-15.4823	4.57105e-54	8.64824e-52
PGRP-LC	FBgn0035976	0	0.196630252963278	0	1.88633897607753	1.37170419986016	2.70352644338246	238.431	-4.91922	0.0330497	1.85078	-2.65791	0.00786267	0.0344967
CG14509	FBgn0039647	0.0703789357357339	0.140534185310163	0.166637035968541	0.255210285273428	6.67004953883122	4.48400821015517	595.95	-4.9189	0.033057	1.01083	-4.86621	1.13759e-06	1.21557e-05
CR45009	FBgn0266361	0	0.233962152533215	0	2.0864660718521	3.28937719983562	1.72429269012715	51.7073	-4.91361	0.0331785	2.11569	-2.32246	0.0202083	0.07599
trh	FBgn0262139	0.0690888197096283	0.390162620473805	0	3.84942458597438	5.90975892773085	4.08493352711162	841.935	-4.91212	0.0332127	1.27917	-3.84008	0.000122994	0.000880392
CG12075	FBgn0030065	0.405870470148967	0.291858827002801	0.125618862447981	7.07435644265855	10.1363723597541	7.59622138499373	1348.26	-4.90953	0.0332724	0.504734	-9.72697	2.31385e-22	1.36971e-20
Shal	FBgn0005564	0	0.0746726793991496	0.0536402906345396	0.267096457743436	2.16631284706486	1.4033172165715	195.385	-4.90385	0.0334038	1.4558	-3.36849	0.000755803	0.00449061
Gs2	FBgn0001145	0.175708491699327	0.127584918955464	0	4.5520226199295	2.72203867061238	1.84548410705972	224.906	-4.90362	0.033409	1.27593	-3.84318	0.000121448	0.000870621
CR45242	FBgn0266777	0.0953586153345981	0.571242453935633	0	7.33079837554103	3.18801674266582	9.47713830520262	192.761	-4.9008	0.0334743	1.42257	-3.44503	0.000571006	0.00348711
dpr13	FBgn0034286	0	0.1770161406652	0	0	2.87297448938728	2.41384333326846	191.906	-4.89871	0.033523	2.59703	-1.88627	0.0592583	0.17474
CG6330	FBgn0039464	0.112354727710289	0.17336318505388	0.477988952700818	7.89217728324928	7.80413393053228	6.89644870295616	581.214	-4.89448	0.0336212	0.660765	-7.4073	1.28899e-13	3.37975e-12
atilla	FBgn0032422	0.199406984584579	0	0	4.45427017897224	0	1.46864800012278	54.6263	-4.88734	0.033788	2.99272	-1.63308	0.102453	0.246403
Tps1	FBgn0027560	0.028476956360195	0	0	0	0.238009469144229	0.60646266649731	27.2704	-4.88326	0.0338839	3.28296	-1.48745	0.136895	0.304847
wor	FBgn0001983	0.470453819359375	0.309579083089543	0	0.803358792141895	7.74492259115762	14.4119038403599	564.35	-4.87756	0.0340179	1.41292	-3.45211	0.000556229	0.00340549
CG7966	FBgn0038115	0.160217172585298	0.289456065596402	0	6.9563210004213	3.80471570273436	2.49271606381543	228.264	-4.8752	0.0340737	1.30029	-3.74932	0.000177316	0.00122647
conv	FBgn0261269	0.484129802480287	0.628095493357293	0.287998524517584	8.35371958340384	18.9629372584126	13.7990388265506	1975.43	-4.87407	0.0341002	0.464326	-10.4971	8.90889e-26	6.76865e-24
CG15822	FBgn0035308	0.163830326972963	0.324623489023832	0.281770864695938	4.27376779057439	9.79567934297335	8.47923939202591	1175.78	-4.87263	0.0341345	0.498005	-9.78429	1.31521e-22	7.93155e-21
grim	FBgn0015946	0.0978842996724774	0	0	0.667308051624538	0.857071571390748	1.35499251443425	54.1164	-4.86969	0.034204	2.11219	-2.30551	0.0211378	0.0789314
CG10764	FBgn0034221	0.118789589388242	0	0	1.68857333148311	0.60349067638475	1.19794213770469	65.6343	-4.86865	0.0342287	2.07848	-2.34241	0.0191597	0.0728417
CG9164	FBgn0030634	0.0506781524693866	0	0	0	0.592992875342276	0.884554086878507	76.6469	-4.8623	0.0343798	2.82635	-1.72035	0.0853694	0.218844
Sfp78E	FBgn0261059	0.0859755773618158	0	0	0	0.998029251969022	1.51310850245911	23.0338	-4.8606	0.0344202	3.36905	-1.44272	0.149099	0.325415
kkv	FBgn0001311	0.666771945347088	1.00480956464945	0.335865748927529	13.688161794542	22.7384220367588	21.9378641288209	3682.18	-4.86022	0.0344293	0.451289	-10.7696	4.7891e-27	3.98363e-25
NimB5	FBgn0028936	0	0	0	0	0	0.148101516167324	2.21031	-4.86016	0.0344308	3.93036	-1.23657	0.216247	NA
CG30380	FBgn0050380	0	0	0	0	0	0.450112451096769	2.21031	-4.86016	0.0344308	3.93036	-1.23657	0.216247	NA
CG34375	FBgn0085404	0	0	0	0	0	0.0911745874022141	2.21031	-4.86016	0.0344308	3.93036	-1.23657	0.216247	NA
Gal	FBgn0001089	0.177297894609317	0	0.625569882008409	14.2471767536041	2.39212928537404	6.62031370807782	603.675	-4.85904	0.0344573	1.37567	-3.53213	0.000412231	0.00261547
CG12851	FBgn0035086	0.0957683511347069	0.106648794205421	0.0646396688361688	0	4.89749510395456	2.843918134124	552.623	-4.85702	0.0345058	1.55984	-3.11379	0.00184699	0.00981904
CG14223	FBgn0031053	0.482884509708302	0.389137398657441	0.627711327903175	13.98739398943	16.5088875412059	12.7047824090215	1647.02	-4.8514	0.0346403	0.328902	-14.7503	3.0619e-49	5.27576e-47
CG44422	FBgn0265595	0.0127532661874529	0	0.0663129132758024	0	1.51004456915179	0.758723403555007	210.565	-4.84636	0.0347617	2.14976	-2.25437	0.024173	0.087984
CG13907	FBgn0035173	0.085514419631595	0	0	0.132793643926563	0.823337153175291	1.50603397440711	128.731	-4.84384	0.0348224	2.05611	-2.35582	0.0184818	0.0707381
CG11300	FBgn0034901	0.286239974429499	0	0	0	0	8.12792191014181	52.3006	-4.82483	0.0352843	3.74787	-1.28735	NA	NA
CG42594	FBgn0260971	0	0.0855906012695592	0	0.461088875380604	1.7912551928406	0.164065480482108	137.237	-4.81552	0.0355128	2.06243	-2.33488	0.0195498	0.0740622
ey	FBgn0005558	0.0926047874263178	0.0510111029013693	0.112076845159486	0	3.97224764056404	3.2013729521526	295.673	-4.81132	0.0356163	1.62603	-2.95893	0.00308706	0.0153542
CG42795	FBgn0261928	0.0355302859585969	0	0	0.128997198738206	0.601420948432539	0.268848808287714	122.143	-4.8095	0.0356613	2.0006	-2.40402	0.0162157	0.0633207
CG33465	FBgn0053465	0.612393535355534	0	0	13.394716578047	1.28473020168062	2.51148369674518	306.652	-4.80896	0.0356745	1.9695	-2.44172	0.0146174	0.0582584
Kul	FBgn0039688	0.350379895934654	0.328248095560429	0.56180816353912	6.43182446577693	15.9173397813898	12.2184575579185	2948.26	-4.80204	0.035846	0.434433	-11.0536	2.1066e-28	1.84787e-26
CG32547	FBgn0052547	0	0.0519040762563167	0	0	1.23471287181563	0.216353676282884	73.4829	-4.80174	0.0358536	2.8959	-1.65812	0.0972937	0.237367
CG7120	FBgn0035888	0.0921470676536112	0	0	0.667130875363118	1.51800080922759	0.393195075625631	84.7096	-4.80042	0.0358863	2.05722	-2.33345	0.0196245	0.0742576
Vml	FBgn0085362	0	0	0	0	0.101310153046815	0	2.12436	-4.79945	0.0359105	3.93137	-1.22081	0.222158	NA
CG44072	FBgn0264881	0	0	0	0	0.560926271106657	0	2.12436	-4.79945	0.0359105	3.93137	-1.22081	0.222158	NA
Dh44-R2	FBgn0033744	0.0398622783182021	0	0	0.71381335811846	0.363455582620665	0.0360152732595515	40.4402	-4.79383	0.0360506	2.40492	-1.99335	0.0462235	0.145612
CAH2	FBgn0027843	0	0.287290018709924	0	1.74027342521016	4.20871931219758	2.03601982787916	168.063	-4.79324	0.0360654	1.9191	-2.49765	0.0125021	0.0509214
Gpb5	FBgn0063368	0.714290341419495	0.434094483513614	1.31203975597016	42.3798796921252	8.32773872430569	17.3036086557344	576.76	-4.79199	0.0360966	0.781207	-6.13409	8.56489e-10	1.46925e-08
Lcp4	FBgn0002535	0	0.134773652551913	0	3.74629364668872	0	0	32.8848	-4.79126	0.0361148	3.76058	-1.27408	NA	NA
CG5958	FBgn0031913	0	0.0808182720583875	0	1.66432757179523	0.577887840633306	0	29.1772	-4.78649	0.0362346	3.29845	-1.45113	0.146743	0.321363
GstE3	FBgn0063497	0.188804645385286	0	0	3.45063235194278	1.75335894014796	0	43.5593	-4.779	0.0364231	3.0901	-1.54655	0.121971	0.27849
DopEcR	FBgn0035538	0.0775135982957535	0	0.223114732537386	1.68649332305135	5.11343578347217	1.35845187512234	388.327	-4.76584	0.0367569	1.37513	-3.46573	0.000528786	0.00326231
Kif3C	FBgn0039925	0.0787225341009832	0.0243923064033627	0	0.881991815869998	1.23651171714588	0.681207989043978	135.899	-4.75505	0.037033	1.38435	-3.43485	0.000592873	0.00360695
CG32192	FBgn0052192	0	0	0	0	0	0.193391488745278	2.05243	-4.7538	0.0370649	3.93216	-1.20896	0.22668	NA
CR45963	FBgn0267625	0	0	0	0	0	0.224642104022618	2.05243	-4.7538	0.0370649	3.93216	-1.20896	0.22668	NA
laccase2	FBgn0259247	0.0549104419360133	0.180916496306975	0.0927929503837143	2.84712122367613	3.54148450257794	2.48531328696219	638.957	-4.75362	0.0370697	0.585825	-8.11439	4.88217e-16	1.65291e-14
CG3505	FBgn0038250	0.120293255076701	0	0	2.05600851693543	1.00540708846459	0.199254119400523	42.8626	-4.75091	0.0371393	2.32521	-2.04322	0.041031	0.133078
Lmx1a	FBgn0052105	0	0.152570097781054	0	0	1.3022488079873	2.80851338770523	120.55	-4.74965	0.0371718	2.7197	-1.74639	0.0807439	0.21108
dpy	FBgn0053196	0.0575588653677364	0.0175044365219193	0.054396404380448	0.657305567432957	1.01145581648103	1.81003463719373	2772.44	-4.74875	0.037195	0.563593	-8.42585	3.58151e-17	1.37135e-15
Octbeta1R	FBgn0038980	0.118679700776412	0.111908261360405	0	0.758708778517587	2.83187338072579	2.59924326061653	371.26	-4.74331	0.0373353	1.29289	-3.66878	0.00024371	0.00163076
SK	FBgn0029761	0.128704173609518	0.00544490011228004	0.195661960881985	1.53271081677704	3.98223660075578	3.24792470377271	1059.45	-4.7334	0.0375928	0.973617	-4.86166	1.16404e-06	1.24108e-05
Lcch3	FBgn0010240	0.486893745259216	0.324079996887838	0	3.01689402366925	11.190965460836	7.32822334004501	454.966	-4.7283	0.037726	1.28107	-3.69088	0.000223476	0.0015132
Rab3-GEF	FBgn0030613	0.0177481285145058	0.0299875636525117	0.102932826416762	0.734680632510261	2.06342347114657	1.15839643293451	382.324	-4.72255	0.0378767	0.861755	-5.48015	4.24969e-08	5.66371e-07
Mid1	FBgn0053988	0.0286343472070006	0.0771898754883322	0.0763058509489143	0.250034102700714	2.9616460915397	1.59009146040527	442.395	-4.72222	0.0378853	0.940749	-5.01964	5.17689e-07	5.96796e-06
CG12194	FBgn0031636	0	0.295737198033089	0.165968386354451	2.61344109773826	4.9371640362711	4.58071385789728	313.371	-4.71601	0.0380487	1.30609	-3.61077	0.000305289	0.0020039
pgant2	FBgn0031530	0	0.0995251588075668	0.440574339573327	1.90280791000295	7.31322335560315	4.93697365841932	561.965	-4.71465	0.0380844	1.37032	-3.44056	0.000580518	0.00354296
Vsx2	FBgn0263512	0.0750882360229091	0.0449813454787675	0	0.9352161007552	1.52015037905053	0.721383039738619	83.6975	-4.7142	0.0380965	1.43441	-3.28652	0.00101435	0.00580512
tsl	FBgn0003867	0.530774270214584	0.57601172533115	0.412478594780474	14.0938993809352	13.2844721812091	12.449420847422	910.795	-4.70884	0.0382382	0.340929	-13.8118	2.16395e-43	3.2123e-41
CG8398	FBgn0035708	0.0275454120320562	0	0	0	0.479632608627431	0.243815570559933	27.7188	-4.70881	0.038239	3.27935	-1.4359	0.151032	0.328706
ec	FBgn0000542	0.462430901547086	0.794907838337142	0.658110490783057	10.2606675397775	21.4268159523095	17.9985845767199	4637.26	-4.69728	0.0385458	0.375162	-12.5207	5.75372e-36	7.02755e-34
yellow-f	FBgn0041710	0.222885261534575	0.741770207234992	0	23.284308124988	1.03492651131909	0.728120454124522	400.455	-4.69634	0.0385711	1.67086	-2.81073	NA	NA
CG34114	FBgn0083950	0.0453210042631255	0.11312245533721	0	0.450303751801893	2.46665397839285	1.15620976637256	332.248	-4.68103	0.0389825	1.36806	-3.42165	0.000622413	0.0037724
LpR1	FBgn0066101	0.11453048690641	0.248350605305062	0.139575462486455	0.781309487084899	7.21421490557225	4.87314100844801	949.565	-4.67839	0.0390539	0.790942	-5.91495	3.31968e-09	5.25107e-08
btsz	FBgn0266756	0.193790722014835	0.311493518844964	0.0205460528362615	2.85796778803442	5.96569069682588	4.63565383109393	2586.31	-4.67675	0.0390984	0.775415	-6.03129	1.62661e-09	2.7014e-08
GstD5	FBgn0010041	0	0	0	0	0.216691160683464	0	1.94733	-4.67427	0.0391655	3.93359	-1.1883	0.234716	NA
CheA29a	FBgn0053194	0	0	0	0	0.26533611512261	0	1.94733	-4.67427	0.0391655	3.93359	-1.1883	0.234716	NA
CR44222	FBgn0265153	0.039929273743947	0	0	0	0.417159453722178	0.607651808980639	13.5553	-4.67281	0.0392053	3.77197	-1.23882	0.215411	0.42407
Lsp2	FBgn0002565	0	0.0813974098577563	0	2.06458011577611	0	0	56.8684	-4.66158	0.0395116	3.74398	-1.24509	NA	NA
CG11275	FBgn0034706	1.53484144942741	0.848166880723339	0.371194679481204	41.4170158657903	15.9705552561419	12.2651971848762	1289	-4.65828	0.0396022	0.685344	-6.79699	1.0683e-11	2.24087e-10
CG13650	FBgn0039277	0.159568105148385	0	0	1.56616076587453	1.69177874975937	0.77090154870678	120.089	-4.65385	0.0397239	1.97891	-2.35173	0.0186865	0.0713518
lz	FBgn0002576	0	0	0.115768213762073	0.146070357394733	0.610743252508286	2.13188764915476	111.472	-4.64899	0.039858	2.16365	-2.14868	0.0316597	0.109539
CG42260	FBgn0259145	0.0029327142177075	0	0.141054894619792	0	2.53490066930986	1.06567041816926	324.533	-4.64662	0.0399236	2.24481	-2.06994	0.0384584	0.126999
Tsp42Ek	FBgn0033133	0.187614480330557	0	0	1.04270054906925	1.18293428910855	2.47794360769447	62.9506	-4.64142	0.0400677	2.11841	-2.19099	0.0284527	0.10049
crb	FBgn0259685	0.593656223981024	0.983000363652217	0.517630615905223	10.6631770862672	22.8927690015326	18.6549574355786	4731.5	-4.63924	0.0401282	0.401891	-11.5435	7.95872e-31	7.99934e-29
CR44523	FBgn0265716	0	0	0	0	0	0.468484387876229	1.89455	-4.63897	0.0401356	3.93425	-1.17913	0.238348	NA
CG5399	FBgn0038353	0	0	0.759100322540605	7.87959279614647	2.32261935607326	8.66726420571533	324.652	-4.63887	0.0401385	1.91589	-2.42126	0.0154669	0.0610387
CG8861	FBgn0037676	0	0.269748309805619	0	1.07031120936663	3.9424834725936	1.7112256919573	200.673	-4.6371	0.0401877	1.94015	-2.39008	0.0168448	0.0653539
Eig71Eb	FBgn0004589	0	0	0.261723706210476	0	0	6.47193315920964	34.0026	-4.63663	0.0402009	3.7562	-1.23439	NA	NA
CG32815	FBgn0052815	0.127514248495853	0	0.353327003384143	1.35603750187708	5.12780099503335	5.4276695480135	469.328	-4.63348	0.0402888	1.36584	-3.3924	0.000692836	0.00416004
CG34356	FBgn0085385	0.0137193058194637	0	0.137576592639264	0.708431076917986	1.86194945527055	1.16139451741202	251.79	-4.63052	0.0403715	1.49285	-3.10179	0.00192352	0.0101421
Obp56a	FBgn0034468	0.282315294706974	0.542051253408061	1.58086860204646	30.0759209211669	13.8852324934546	15.2158932998338	360.382	-4.62784	0.0404466	0.830397	-5.57304	2.50336e-08	3.47053e-07
CG42541	FBgn0260658	0.00611875911137541	0	0.0827205450348966	0.0497011974122684	0.912003592638386	1.22381712841985	236.191	-4.6259	0.0405009	1.71489	-2.69749	0.00698637	0.0311802
Dh31-R	FBgn0052843	0.0687272289396042	0.0650065364318607	0.211594531056277	1.09447288320421	4.59535943905405	2.78608407284493	309.922	-4.62466	0.0405358	0.864187	-5.35146	8.72487e-08	1.11653e-06
CG34384	FBgn0085413	0.0393429861078303	0.157121855922743	0.052847500403948	0.250332607575643	3.13664793784045	2.75985818298338	619.827	-4.62287	0.0405862	0.968103	-4.77518	1.79543e-06	1.85285e-05
CG10384	FBgn0034731	0.0339487005266476	0	0.116344313153059	0	1.031789555582	2.64549445842812	157.613	-4.61641	0.0407681	2.19275	-2.1053	0.0352648	0.118934
CG4306	FBgn0036787	0.126985955614253	0	0	1.3362304580666	0	1.77832849275467	35.6851	-4.61093	0.0409233	3.1792	-1.45034	0.146963	0.321771
PGRP-SB2	FBgn0043577	0.414382288563636	0.827447541248956	0	1.15703737414748	0	29.1284253781707	232.057	-4.60659	0.0410467	2.25109	-2.04638	0.0407187	0.132288
Fbp1	FBgn0000639	0.106276400318485	0.154027031487901	0	6.00103158828465	0	0.281090632725737	242.528	-4.59106	0.0414909	2.2281	-2.06053	0.0393482	0.129184
CG4914	FBgn0036436	2.02881435104843	1.5388759844793	2.28317210215596	47.8664463653459	48.373712908026	44.2005265760026	2593.35	-4.58686	0.0416119	0.264933	-17.3133	3.73528e-67	1.02976e-64
CG32506	FBgn0052506	0.0769279585892556	0	0.130555826105712	1.33652143524477	2.28310816211455	1.35387690074323	308.126	-4.58638	0.0416258	1.31517	-3.4873	0.000487931	0.00302963
Cadps	FBgn0053653	1.10295783274401	1.22470469413714	0.150075516369214	7.38075763228226	26.8886851705941	25.252788273252	3821.94	-4.58563	0.0416474	0.735582	-6.23401	4.5464e-10	8.01979e-09
Ocho	FBgn0040296	0	0.676014699807753	1.33318940707549	19.6538531696993	7.4345064532594	20.9174548590186	638.352	-4.58018	0.0418049	1.30853	-3.50026	0.000464808	0.00290287
Fas3	FBgn0000636	2.48286770318437	2.16860835485529	2.50588969586609	44.184408472889	75.2562931040872	50.7197055363506	12543.1	-4.57147	0.0420582	0.265267	-17.2335	1.48928e-66	3.99169e-64
unc80	FBgn0039536	0.0289138324866717	0.0173207303445162	0	0.375776086675797	0.494599238075887	0.234196581593856	126.455	-4.57063	0.0420826	1.37336	-3.32807	0.000874486	0.00511389
mirr	FBgn0014343	0.0396779204020336	0.383959470579552	0.202344972247514	0.731359760369282	8.7200831372489	5.42211697119341	645.374	-4.5706	0.0420836	1.02081	-4.47744	7.55422e-06	6.95521e-05
Idgf3	FBgn0020414	0.0150214452944161	0	0.0937280647430537	1.17134937367135	0.916505861022903	0.477726113281982	113.128	-4.57058	0.0420842	1.55697	-2.93556	0.00332948	0.0164244
CG3703	FBgn0040348	0.847137296118073	0.142549055583754	0	3.34390094261193	10.1100443194755	10.0805790311949	654.876	-4.57019	0.0420956	1.3567	-3.36862	0.000755466	0.00449061
CngB	FBgn0266346	0.0594122688908537	0.122124992603675	0.118118318719291	0	1.88402905974968	5.20563477596451	268.705	-4.56507	0.0422452	1.65817	-2.75308	0.00590368	0.0271148
ssp6	FBgn0035676	0	0.266615318463828	0.0895820082170738	0.536443753225064	4.75580600004872	3.110546088031	387.667	-4.5597	0.0424026	1.45325	-3.13759	0.00170344	0.00912632
CR32111	FBgn0052111	0	0.186522185810243	0	0.999320071237745	1.73915115050062	1.65856411887367	255.678	-4.55709	0.0424795	1.88841	-2.41319	0.0158134	0.0621017
Ets98B	FBgn0005659	0.155148242812582	0	0	0.684908465759354	1.15107740613951	1.82265966066838	143.703	-4.55645	0.0424984	1.97202	-2.31055	0.0208577	0.0781883
NfI	FBgn0042696	0.156235777303161	0.395000590508535	0	2.47672432401305	5.50407416128755	4.89299842912436	677.056	-4.54398	0.0428671	1.2709	-3.57541	0.000349676	0.00226141
CG5687	FBgn0035293	0.16397920846531	0.555881825999031	0.138801785765556	1.20805980147382	5.08372071356263	13.7150120518148	695.353	-4.541	0.0429558	0.943365	-4.81363	1.48215e-06	1.55074e-05
CG17386	FBgn0033936	0.085594840360814	0	0	1.16239808581525	0.637152122179133	0.199377503509586	99.0391	-4.54097	0.0429568	2.0864	-2.17646	0.0295207	0.10358
CG12986	FBgn0030868	0	0	0	0	0.311625706170365	0	1.7703	-4.53719	0.0430695	3.93625	-1.15267	0.249046	NA
Fife	FBgn0264606	0	0	0.10209387548045	0.169455411069734	0.998309689940649	1.19521595485448	255.285	-4.53639	0.0430932	1.99043	-2.2791	0.0226611	0.0834249
trn	FBgn0010452	1.2496735406668	2.02661123896785	0.137667447248898	10.0002538629545	40.1954931740747	28.4576073037916	2954.44	-4.52523	0.043428	0.820775	-5.51336	3.52044e-08	4.73102e-07
CG30148	FBgn0050148	0.256782007136238	0	0	5.3504740363858	0.575423895594846	0	70.3782	-4.52498	0.0434356	2.99938	-1.50864	0.131392	0.295693
CG33939	FBgn0047095	0.537023460163844	0	0	6.80489381842845	2.06467527095407	3.52252818225924	76.4916	-4.52266	0.0435054	2.10354	-2.15002	0.0315535	0.109282
CG10654	FBgn0036294	0	0.308822064794855	0	0	4.09786940384927	3.00868200790097	143.196	-4.52265	0.0435059	2.6908	-1.68078	0.0928061	0.229965
Teh2	FBgn0035505	0.00722784237226907	0	0.333544449441948	1.14484523321903	4.27904662245191	2.37498922950275	286.237	-4.52097	0.0435565	1.65525	-2.73129	0.0063086	0.028632
Gbs-70E	FBgn0036428	0.638608825593853	0.270873258115581	0.493743702966987	9.7218834013208	15.0414370235106	7.41492594936217	1022.48	-4.51966	0.043596	0.511015	-8.84448	9.19582e-19	4.127e-17
soti	FBgn0038225	0.103096075650355	0	0	2.37270257351257	0	0	27.4671	-4.5188	0.0436221	3.76088	-1.20153	NA	NA
FucTA	FBgn0036485	0.149465630746141	0.124356755500268	0.291440088671162	1.19239321961274	6.82614335582956	4.88077084265541	480.837	-4.51589	0.0437102	0.792325	-5.69954	1.20131e-08	1.78055e-07
Obp99a	FBgn0039678	1.61631736380723	3.1302837858287	2.65799731143262	44.4090831675769	39.7135799943513	84.3099096558734	1147.52	-4.50829	0.0439411	0.492116	-9.16103	5.14029e-20	2.53055e-18
twit	FBgn0032895	0.320215414872653	0	0.604240382598969	8.18066582954551	7.0218213903056	5.73608210738369	268.985	-4.50495	0.0440427	1.3275	-3.39355	0.000689917	0.00415026
knrl	FBgn0001323	0.115477216596398	0.418698193039252	0	1.99940708036593	3.9283493471005	6.20642939640788	529.792	-4.50379	0.0440783	1.3276	-3.39243	0.000692746	0.00416004
CG3348	FBgn0040609	0.634419538169249	0	0	5.15323616027469	7.61847375582246	1.6578135383134	87.5101	-4.50274	0.0441102	2.09862	-2.14558	0.0319067	0.11015
H2,0	FBgn0001170	0	0.228352951616238	0	3.1785934295582	0.886108257996707	1.12766052569125	96.3845	-4.50232	0.0441231	2.07401	-2.17083	0.029944	0.104798
dl	FBgn0260632	0.210541249848564	0.0756006434090957	0.0768243714747169	1.78143286348276	3.5862828119899	2.85875990978764	591.058	-4.49999	0.0441946	0.637288	-7.06115	1.65135e-12	3.75799e-11
CG34383	FBgn0085412	0.482564380334491	0.563770003537561	0.08276811472232	4.9762495789428	10.9374095407251	9.40867580870548	4012.49	-4.48636	0.0446139	0.642521	-6.98243	2.90109e-12	6.44991e-11
alrm	FBgn0039332	0.17296096299977	0	0	0.561967994503074	2.01420554718002	1.30640841534734	74.497	-4.48358	0.0447001	2.11852	-2.11637	0.034313	0.116703
C15	FBgn0004863	0.140806625352442	0.242824942959913	0	2.59940475905651	4.49345463298156	1.51071070120648	178.452	-4.48188	0.0447527	1.36729	-3.27794	0.00104569	0.00595625
rg	FBgn0266098	0.00173770610573789	0.00925303797508747	0	0	0.146850650944589	0.0993027908181182	56.4182	-4.48042	0.0447982	2.42295	-1.84916	0.0644352	0.184491
Mct1	FBgn0023549	0.0631661876634381	0	0	0.995985878527954	0.41407131680066	0	50.3884	-4.47622	0.0449287	3.06124	-1.46222	0.14368	0.315729
CG9628	FBgn0036433	4.76568920955374	3.59122058402961	8.42155406489129	191.506680996994	88.6032762596621	92.9244147677553	4916.88	-4.4754	0.0449542	0.455409	-9.82722	8.59602e-23	5.28299e-21
CG4259	FBgn0031389	0.0954388773874469	0.152459536255833	0	3.38515734064255	0	2.10253384360735	114.562	-4.46503	0.0452786	2.22889	-2.00325	0.04515	0.143256
Rhp	FBgn0026374	0.379414697967177	1.39365310115196	0.779391730797128	21.7825198799928	20.684156247058	13.8320200254048	1596.7	-4.46272	0.045351	0.534449	-8.35014	6.81835e-17	2.5207e-15
CR45590	FBgn0267150	0.167954432297001	0	0	2.91454082187684	0.786955044875213	0	32.2069	-4.45619	0.0455567	3.28517	-1.35646	0.174953	0.365079
CG15646	FBgn0030665	0.592785622191815	0.644065087146325	0	9.31146462496628	8.28985361917314	9.55900679098142	620.977	-4.45488	0.0455981	1.2281	-3.62746	0.000286225	0.00188647
Cyp303a1	FBgn0001992	0.0170490978669885	0	0	0	0	0.375947374770429	11.7178	-4.45442	0.0456128	3.80518	-1.17062	NA	NA
Nos	FBgn0011676	0.0523001637811939	0	0	0.240116531495083	0.297750488089349	0.610177598604491	67.0855	-4.45095	0.0457227	2.13521	-2.08455	0.0371102	0.123859
CG14946	FBgn0032405	0.582481770359334	0.94331149554482	0.572356398446385	36.202341640788	0.670837499904583	8.84865714776494	1325.04	-4.44527	0.0459028	1.02511	-4.33637	1.44854e-05	0.000125919
CG44098	FBgn0264907	0.191244702703712	0	0.0818186601440535	0.737389733973236	3.46323675821945	1.74729305578089	326.584	-4.44496	0.0459127	1.40553	-3.16247	0.00156435	0.00845154
tap	FBgn0015550	0.239809969187531	0.25056510051905	0.434977427223045	2.00454379391355	8.71647823819682	9.38783327959021	479.32	-4.44482	0.0459174	0.744709	-5.96853	2.39403e-09	3.85643e-08
CG7777	FBgn0033635	1.20339981791693	0.339070071802452	0.777363326277107	42.5928867508081	2.35508851737789	5.11780614400278	901.753	-4.43143	0.0463455	1.02215	-4.33541	1.45489e-05	0.000126284
Spn43Ab	FBgn0024293	0.125135760077907	0	0	2.70447625917428	0	0	40.232	-4.43001	0.046391	3.74821	-1.1819	NA	NA
CG3902	FBgn0036824	1.62633065597783	2.19991415698618	0.945012473591517	18.6131156773668	38.6904646317208	45.5380125834278	1824.79	-4.42858	0.0464369	0.497439	-8.90277	5.44678e-19	2.47906e-17
Tpc2	FBgn0035078	0.0386098340373485	0	0	0	0.406362621827358	0.426356322660924	25.8122	-4.4256	0.046533	3.33334	-1.32768	0.184284	0.378816
CG4462	FBgn0038752	0	0.0648682666794989	0	0	0.610908534553034	0.786964089114787	34.3339	-4.4252	0.0465458	3.18201	-1.39069	0.164319	0.348847
Syt1	FBgn0004242	0.0301560201535626	0.365060682732113	0.243369272402824	1.1584095809685	6.88742583728988	5.61943405808805	1446.73	-4.41981	0.0467203	0.89176	-4.95627	7.18575e-07	8.02492e-06
Obp83g	FBgn0046875	0.0417538099782925	0.479405751783959	3.31087387926715	45.6588872208715	9.77135535889136	26.2725880051609	520.685	-4.41743	0.0467973	1.23743	-3.56984	0.000357194	0.00230232
CG5391	FBgn0038943	0.319000176106533	0.333659579719315	0	8.1436492420815	2.24298778740475	3.60439427066155	122.511	-4.41491	0.0468792	1.43697	-3.07237	0.00212367	0.0110346
CG6426	FBgn0034162	0.299889566478031	0	0.368175143519085	4.83802817876347	0	9.29314016820119	112.888	-4.40468	0.0472127	2.25767	-1.95098	0.0510592	0.157554
Cct2	FBgn0035231	0.538998136882419	0.139777035056787	0	2.03271307687587	6.35760512578989	5.95681902144923	272.799	-4.39875	0.0474072	1.39526	-3.15264	0.00161802	0.00871219
Tep2	FBgn0041182	0.32797428235029	0.318481762913901	0.195649359048792	6.41836686134844	6.31476963790665	4.95071408451429	1048.07	-4.38898	0.0477294	0.38271	-11.4682	1.90682e-30	1.85848e-28
CR45304	FBgn0266842	0	0	0	0	0.258551953088225	0	1.59327	-4.3857	0.0478381	3.93949	-1.11326	0.265595	NA
gol	FBgn0004919	0.18578737512598	0.182638404998165	0.122612140517757	0.789378430777201	4.64248819712601	4.78297084210355	476.011	-4.3778	0.0481006	0.784885	-5.57764	2.43807e-08	3.39465e-07
gammaTub37C	FBgn0010097	0	0	0	0	0	0.090646549251236	1.57879	-4.37761	0.0481071	3.93968	-1.11116	0.2665	NA
snoRNA:Dek-a	FBgn0263462	0	0	0	0	0	0.88899145892176	1.57879	-4.37761	0.0481071	3.93968	-1.11116	0.2665	NA
Dhc36C	FBgn0013810	0.00876173008108654	0	0	0.0850079064951575	0.0976403376356777	0	24.9871	-4.37567	0.0481716	3.39943	-1.28718	0.198032	0.399015
CG4660	FBgn0029839	0.158386119184323	0	0	0	1.66122164682254	1.63197914411943	47.0813	-4.37463	0.0482066	3.04322	-1.4375	0.150577	0.328119
eater	FBgn0243514	0.421035503133121	0.104193384220685	0.116947127131309	8.63030728559118	2.50139811385203	2.10562515017439	490.161	-4.36305	0.0485951	0.873423	-4.99534	5.87314e-07	6.7065e-06
E(spl)m8-HLH	FBgn0000591	1.77643729254198	2.51390542549369	0.983931384466172	21.079719092637	46.8016019114186	40.5680674552223	935.614	-4.35965	0.0487097	0.546939	-7.97099	1.57411e-15	5.0798e-14
[truncated: 15,491 more rows]
