# Supplementary material for: Amalgam plays a dual role in controlling the number of leg muscle progenitors and regulating their interactions with the developing Drosophila tendon
Source: PLoS Biol. 2024 Oct 7;22(10):e3002842. doi: 10.1371/journal.pbio.3002842 (PMC11486429; doi:10.1371/journal.pbio.3002842)
Supplement: S2 Data — (XLSX) [file pbio.3002842.s007.xlsx]

## Sheet: Fig.4E
Number of twist+ cells/disc
RNAi control	Ama KD	Control (w1118)	Nrt1/+	Nrt2/+	Nrt1/Nrt2
663	2	616	748	712	464
549	24	621	835	584	606
586	11	418	663	734	428
651	11	557	546	643	524
551	10	694	512	733	717
752	24	723	567	715	660
598	25	758	556	580	576
551	6	696	523	775	614
640	12	568	582	733	491
569	8	481	921	413	594
533	10	598	873	850	650
593	13	663	637	703	747
652	16	560	886	736	643
622	18	523	653	835	619
672	7	613	694	775	634
732	12	680	646	682	595
793	7	610	616		735
748	11	730	774		557
650	6	647	658		594
754	7	765	696		678
711	8	534	694		628
766		746	697
822		802	611
587		673	804
586		716	704
481		455	470
535		736	648
601		771	768
		655	875
		645	645
		574	622
		818	611
		860	634
		662	581
		700

## Sheet: Fig.4H pH3
% of GFP cells pH3+/disc
RNAi control GFP+	RNAi control pH3+/GFP+	RNAi control % of GFP cells pH3+	Ama KD GFP+	Ama KD pH3+/GFP+	Ama KD % of GFP cells pH3+	RNAi control from L2 GFP+	RNAi control from L2 pH3+/GFP+	RNAi control from L2 % of GFP cells pH3+	Ama KD from L2 GFP+	Ama KD from L2 pH3+/GFP+	Ama KD from L2 % of GFP cells pH3+
564	18	3.19149	26	1	3.84615	730	13	1.78082	56	0	0
581	29	4.99139	26	0	0	842	11	1.30641	71	0	0
485	14	2.8866	33	0	0	815	12	1.47239	83	4	4.81928
514	25	4.86381	18	0	0	930	7	0.752688	206	2	0.970874
721	10	1.38696	30	0	0	938	10	1.0661	85	0	0
430	37	8.60465	3	0	0	657	28	4.2618	85	0	0
569	27	4.74517	7	0	0	680	12	1.76471	203	3	1.47783
647	18	2.78207	9	0	0	618	25	4.04531	239	5	2.09205
651	10	1.5361	8	0	0	970	4	0.412371	223	1	0.44843
595	20	3.36135	37	0	0	642	4	0.623053	171	0	0
606	27	4.45545	15	0	0	821	4	0.487211	153	1	0.653595
403	4	0.992556	12	1	8.33333	547	4	0.731261	246	6	2.43902
808	7	0.866337	13	0	0	887	8	0.901917	91	6	6.59341
741	8	1.07962	5	0	0	978	11	1.12474	70	1	1.42857
553	7	1.26582	68	0	0	724	8	1.10497	22	0	0
636	4	0.628931	23	0	0	659	12	1.82094	53	3	5.66038
635	7	1.10236	23	0	0	808	15	1.85644	87	1	1.14942
739	11	1.4885	40	1	2.5	679	4	0.589102	121	2	1.65289
501	8	1.59681	42	0	0	994	13	1.30785	97	1	1.03093
620	8	1.29032	16	0	0	906	8	0.883002	158	1	0.632911
864	37	4.28241	20	1	5	691	6	0.868307	54	1	1.85185
616	7	1.13636	31	0	0	638	7	1.09718	90	0	0
595	1	0.168067	16	0	0	882	6	0.680272	49	1	2.04082
769	11	1.43043	40	0	0	406	11	2.70936	60	0	0
718	7	0.97493	29	0	0	401	7	1.74564	56	1	1.78571
685	3	0.437956	35	2	5.71429	397	9	2.267	54	0	0
740	4	0.540541	24	0	0	373	11	2.94906	93	0	0
614	5	0.814332	19	0	0	369	23	6.23306	143	3	2.0979
433	6	1.38568	9	0	0	353	14	3.96601	67	0	0
678	16	2.35988	36	1	2.77778	418	8	1.91388	74	0	0
539	3	0.556586	23	0	0	222	17	7.65766	85	1	1.17647
873	9	1.03093	11	0	0	452	6	1.32743	59	0	0
628	5	0.796178	24	0	0	332	15	4.51807	63	1	1.5873
628	4	0.636943	28	1	3.57143	422	19	4.50237	115	1	0.869565
505	5	0.990099	20	0	0	475	5	1.05263	97	2	2.06186
808	21	2.59901	43	2	4.65116	588	6	1.02041
710	13	1.83099	16	0	0	300	4	1.33333
510	11	2.15686	37	0	0	351	3	0.854701
654	7	1.07034	2	0	0	940	10	1.06383
591	11	1.86125	23	0	0	355	7	1.97183
531	5	0.94162	16	0	0	615	11	1.78862
535	9	1.68224	14	0	0	629	6	0.953895
669	10	1.49477	37	0	0	867	7	0.807382
746	7	0.938338	64	0	0	914	10	1.09409
633	6	0.947867	42	0	0	796	6	0.753769
695	7	1.00719	20	0	0	661	13	1.96672
500	5	1	18	0	0	757	10	1.321
439	6	1.36674	19	0	0	388	7	1.80412
768	14	1.82292	20	0	0	592	10	1.68919
450	6	1.33333	19	0	0	549	9	1.63934
442	6	1.35747	19	0	0	618	13	2.10356
663	4	0.603318	17	0	0	615	16	2.60163
575	11	1.91304	27	0	0	440	8	1.81818
617	9	1.45867	31	0	0
693	8	1.1544	15	0	0
809	4	0.494438

## Sheet: Fig.4H dcp1
% of GFP cells dcp1+/disc
RNAi control GFP+	RNAi control dcp1+/GFP+	RNAi control % of GFP cells dcp1+	Ama KD GFP+	Ama KD dcp1+/GFP+	Ama KD % of GFP cells dcp1+	RNAi control from L2 GFP+	RNAi control from L2 dcp1+/GFP+	RNAi control from L2 % of GFP cells dcp1+	Ama KD from L2 GFP+	Ama KD from L2 dcp1+/GFP+	Ama KD from L2 % of GFP cells dcp1+
700	17	2.42857	25	5	20	847	20	2.36128	96	6	6.25
708	30	4.23729	30	0	0	690	36	5.21739	76	2	2.63158
759	29	3.82082	8	1	12.5	587	18	3.06644	78	5	6.41026
569	21	3.69068	17	4	23.5294	570	8	1.40351	36	2	5.55556
813	20	2.46002	9	0	0	792	13	1.64141	38	5	13.1579
633	22	3.47551	25	1	4	791	42	5.30973	115	18	15.6522
655	23	3.51145	24	11	45.8333	581	13	2.23752	103	7	6.79612
785	27	3.43949	34	10	29.4118	721	43	5.96394	46	1	2.17391
706	22	3.11615	23	4	17.3913	752	18	2.39362	43	6	13.9535
583	26	4.45969	23	1	4.34783	669	9	1.34529	114	7	6.14035
586	20	3.41297	5	0	0	593	13	2.19224	66	4	6.06061
721	29	4.02219	1	1	100	685	14	2.0438	65	3	4.61539
707	46	6.50636	17	3	17.6471	574	36	6.27178	73	1	1.36986
734	13	1.77112	26	2	7.69231	687	25	3.63901	60	1	1.66667
648	22	3.39506	7	0	0	674	21	3.11573	50	2	4
674	10	1.48368	5	2	40	779	37	4.74968	58	3	5.17241
644	1	0.15528	12	1	8.33333	756	19	2.51323	41	3	7.31707
681	14	2.0558	10	0	0	804	27	3.35821	52	2	3.84615
620	22	3.54839	9	1	11.1111	751	28	3.72836	47	1	2.12766
668	16	2.39521	11	2	18.1818	787	50	6.35324	93	6	6.45161
708	11	1.55367	10	7	70	621	33	5.31401	143	8	5.59441
634	14	2.2082	41	6	14.6341	689	33	4.78955	155	4	2.58065
718	15	2.08914	36	0	0	805	30	3.72671	141	5	3.5461
600	6	1	9	0	0	784	11	1.40306	102	9	8.82353
801	28	3.49563	37	9	24.3243	664	17	2.56024	125	5	4
895	27	3.01676	13	3	23.0769	789	26	3.29531	56	5	8.92857
618	5	0.809061	15	0	0	856	20	2.33645	142	6	4.22535
625	12	1.92	18	1	5.55556	984	32	3.25203	108	4	3.7037
581	11	1.89329	13	0	0	833	32	3.84154	152	7	4.60526
934	12	1.2848	29	1	3.44828	732	28	3.82514	86	1	1.16279
630	5	0.793651	26	11	42.3077	843	35	4.15184	117	14	11.9658
816	23	2.81863	11	1	9.09091	903	20	2.21484	154	4	2.5974
687	17	2.47453	15	1	6.66667	838	15	1.78998	132	7	5.30303
668	3	0.449102	19	0	0	931	12	1.28894	121	13	10.7438
835	32	3.83234	7	0	0	729	3	0.411523	153	15	9.80392
758	15	1.97889	33	7	21.2121	844	25	2.96209	79	7	8.86076
853	29	3.39977	59	1	1.69491	790	26	3.29114	128	6	4.6875
882	35	3.96825	28	4	14.2857	953	16	1.67891	101	3	2.9703
775	23	2.96774	18	1	5.55556	904	20	2.21239	113	12	10.6195
744	29	3.89785	32	2	6.25	896	16	1.78571	115	4	3.47826
734	9	1.22616	12	3	25	760	18	2.36842	83	6	7.22892
759	24	3.16205	7	0	0	760	24	3.15789	95	3	3.15789
577	8	1.38648	13	1	7.69231	744	5	0.672043	90	2	2.22222
563	13	2.30906	8	0	0	825	8	0.969697	103	7	6.79612
647	9	1.39104	9	0	0				131	7	5.34351
808	18	2.22772	40	0	0
730	4	0.547945	12	1	8.33333
754	6	0.795756
777	24	3.0888
589	5	0.848896
589	3	0.509338
628	13	2.07006
699	11	1.57368
891	20	2.24467
860	33	3.83721
725	11	1.51724

## Sheet: Fig.4K
Number of twist+ cells/disc
RNAi control	rl OE	FGFR DN	FGFR CA	Sty OE	Sty KD	Ama OE
663	796	335	1486	537	759	649
549	1181	462	1474	551	560	622
586	996	413	1594	401	547	519
651	1122	536	1667	536	994	516
551	941	510	1669	502	1003	605
752	989	495	1700	516	640	821
598	1020	361	1568	362	634	673
551	1172	393	2244	484	1022	627
640	961	355	1869	494	800	681
569	1093	347	2045	388	1031	686
533	1028	425	1765	416	588	713
593	1103	385	1978	556	1124	688
652	956	328	2002	489	726	855
622	1091	429	1529	440	966
672		345	2249	575	841
732		431	1684	565	878
793		320	2162	504	1116
748		426	1788	624	878
650		500	1729	591
754			1696
711			1538
766			2492
822			1088
587			1312
586			891
481			1463
535			1368
601
817
548
712
733
659
535
698
395
741

## Sheet: Fig.4L
Number of twist+ cells/disc
Sty OE	Ama OE ; Sty OE	Ama KD	Sty KD ; Ama KD	FGFR DN	FGFR DN ; Ama OE	Sty KD	Sty KD ; Ama OE
537	591	50	9	331	563	759	874
551	466	9	0	379	551	560	1140
401	477	8	10	400	360	547	1169
536	475	14	1	452	669	994	1140
502	418	17	2	488	499	1003	1000
516	553	11	15	409	516	640	1114
362	485	12	7	448	508	634	987
484	604	0	8	524	460	1022	1192
494	604	6	8	364	728	800	898
388	570	11	5	468	442	1031	1133
416	519	27	8	450	569	588	929
556	518	10	17	430	630	1124	991
489	415	11	15	374	543	726	1201
440	569	15	14	538	575	966
575	413	12	14	546	682	841
565	409		10	548	740	878
504	548		1	536	724	1116
624	484		6		651	878
591	584		0		658
	478		4		814
	586		16		624
	506				808
	618				792
	593				705
	654				813
	755				903
	512
	558
	653
	726
	543
	706
	585
	464
