# Supplementary material for: Amalgam plays a dual role in controlling the number of leg muscle progenitors and regulating their interactions with the developing Drosophila tendon
Source: PLoS Biol. 2024 Oct 7;22(10):e3002842. doi: 10.1371/journal.pbio.3002842 (PMC11486429; doi:10.1371/journal.pbio.3002842)
Supplement: S3 Data — (XLSX) [file pbio.3002842.s008.xlsx]

## Sheet: Fig.S3C pH3
% of Sr cells pH3+/disc L3
Control RNAi Sr+	Control RNAi Sr+/pH3+	Control RNAi % of Sr cells pH3+	Ama KD Sr+	Ama KD Sr+/pH3+	Ama KD % of Sr cells pH3+
51	0	0	42	1	2.38095
54	2	3.7037	56	1	1.78571
60	1	1.66667	42	1	2.38095
60	1	1.66667	55	0	0
66	1	1.51515	53	0	0
67	2	2.98508	52	0	0
53	0	0	51	2	3.92157
75	1	1.33333	56	0	0
48	0	0	49	0	0
62	1	1.6129	50	1	2
52	0	0	60	0	0
54	1	1.85185	34	1	2.94118
63	1	1.5873
73	2	2.73973

## Sheet: Fig.S3C dcp1
% of Sr cells dcp1+/disc 5h APF
Control RNAi Sr+	Control RNAi Sr+/dcp1+	Control RNAi % of Sr cells dcp1+	Ama KD Sr+	Ama KD Sr+/dcp1+	Ama KD % of Sr cells dcp1+
104	0	0	105	2	1.90476
85	0	0	112	0	0
61	1	1.63934	124	1	0.806452
100	0	0	102	1	0.980392
105	0	0	91	0	0
98	0	0	95	1	1.05263
97	1	1.03093	89	1	1.1236
97	2	2.06186	91	1	1.0989
			86	1	1.16279
			104	2	1.92308
			96	2	2.08333
			100	0	0
			117	2	1.7094
			109	0	0
			91	1	1.0989
			105	1	0.952381
