# Supplementary material for: Amalgam plays a dual role in controlling the number of leg muscle progenitors and regulating their interactions with the developing Drosophila tendon
Source: PLoS Biol. 2024 Oct 7;22(10):e3002842. doi: 10.1371/journal.pbio.3002842 (PMC11486429; doi:10.1371/journal.pbio.3002842)
Supplement: S4 Data — (XLSX) [file pbio.3002842.s009.xlsx]

## Sheet: Fig.5D
Mean distance per disc (µm)
RNAi control	Ama KD	+/+	Nrt2/+	Nrt2/Nrt1
4.04977	6.27415	4.88698	7.22537	3.21358
2.04355	6.24385	8.45377	4.18564	5.4373
3.08781	6.24131	6.96338	2.13211	6.95443
4.06699	3.86762	5.26781	4.08917	7.78881
1.82627	2.56639	6.8453	6.04503	5.19775
2.02687	4.53775	1.83363	4.81979	6.21135
2.85657	2.91823	3.52789	6.34661	6.08439
2.26264	2.87177	8.48081	5.70755	7.06146
3.38627	7.1043	5.0674	6.85858	7.30856
3.95633	8.60676	4.15991	9.1889	4.21132
6.85275	4.34496	5.89778	5.18483	7.44503
5.01656	5.46631	2.60687	4.52614	10.0304
3.67772	9.22323	3.6662	3.70887	7.25654
5.81019	3.19136	5.54018	3.85978	6.16832
5.55194	7.60135	1.94172	2.27473	4.4051
3.05944	5.41831	4.36451	4.72853	6.24013
2.41106	3.80031	3.26191	1.05426	5.32908
4.46308	3.77538	2.35699	4.29907	5.93371
3.72529	2.71526	4.35003	4.19751	5.13186
5.37649	7.37524	5.20024	5.30149	5.60974
1.09227	2.79814	2.82321		4.03509
3.32896	2.38743	7.88138		5.39091
3.52825	6.68569	5.55868		8.46036
3.44385	5.01463	5.15791		10.2329
4.10178	6.81866	3.24353		3.83424
4.80086	4.89383	1.78332		3.85211
6.74945	3.98206	1.82386		7.6009
4.3303	3.32469	1.77417		4.99769
2.26619	8.85808	4.50284		5.21319
4.62071	7.25392	2.60922		4.39214
6.13055	5.35945	2.55331
9.73833	6.0111
5.1018	8.94008
4.23805	5.34344
5.3064	5.09515
3.60234	5.61213
2.53091	4.14173
1.7648	7.93825
	8.50864
	6.00475
	2.87901

## Sheet: Fig.5E
Number of discs with a dMT greater than average dMT of control
	dMT<4.005	dMT>4.005			dMT<4,335	dMT>4,335
RNAi control	21	17		+/+	15	16
Ama KD	13	280		Nrt2/+	9	11
				Nrt2/Nrt1	5	25
Number of discs (Total)
RNAi control	38			+/+	31
Ama KD	41			Nrt2/+	20
				Nrt2/Nrt1	30
% of discs with a dMT grater than average dMT of control
	dMT<4.005	dMT>4.005			dMT<4,335	dMT>4,335
RNAi control	55.2632	44.7368		+/+	48.3871	51.6129
Ama KD	31.7073	68.2927		Nrt2/+	45	55
				Nrt2/Nrt1	16.6667	83.3333

## Sheet: Fig.5F
Tendon volume relative to femur volume
RNAi control tendon volume	RNAi control femur volume	RNAi control tendon volume / femur volume	Ama KD tendon volume	Ama KD femur volume	Ama KD tendon volume / femur volume	+/+ tendon volume	+/+ femur volume	+/+ tendon volume / femur volume	Nrt2/+ tendon volume	Nrt2/+ femur volume	Nrt2/+ tendon volume / femur volume	Nrt2/Nrt1 tendon volume	Nrt2/Nrt1 femur volume	Nrt2/Nrt1 tendon volume / femur volume	Sr-Gal4>RNAi control tendon volume	Sr-Gal4>RNAi control femur volume	Sr-Gal4>RNAi control tendon volume / femur volume	Sr-Gal4>Ama KD tendon volume	Sr-Gal4>Ama KD femur volume	Sr-Gal4>Ama KD tendon volume / femur volume
14323.9	434730	0.032949	17553.2	523518	0.0335293	26211.1	787627	0.0332786	23309.8	460155	0.0506564	29585.3	761091	0.0388722	16505.8	556043	0.0296844	24278	369485	0.0657077
27819.9	561444	0.0495506	16116.8	491994	0.0327581	13135	598560	0.0219443	22353.8	702474	0.0318215	28121.4	567700	0.0495357	17218.1	305618	0.0563386	19697.4	340231	0.0578942
23042.4	411111	0.0560491	17245.5	378893	0.0455155	16219.1	930020	0.0174395	23029.7	435575	0.052872	20076.7	672445	0.0298563	15909.2	345802	0.0460067	18900.4	336375	0.0561885
20211.1	395134	0.05115	8112.86	352494	0.0230156	17324.3	652099	0.026567	17303.6	459313	0.0376728	33327.6	780420	0.0427047	14914.2	604892	0.024656	11575.8	504473	0.0229463
20920.5	315989	0.0662064	26132.3	429042	0.0609085	21994.9	552969	0.039776	23042.4	820119	0.0280964	43317.6	705374	0.0614108	15415.6	479399	0.0321561	13556.2	414122	0.0327348
30958.4	478351	0.064719	19952	624100	0.0319692	16156.2	446823	0.0361579	25093.4	745729	0.0336495	28977.7	760003	0.0381284	13602	538697	0.0252498	9787.73	348924	0.0280512
42615.8	503766	0.0845944	21586.3	286290	0.0754001	11854.3	517938	0.0228875	17750.5	418517	0.0424129	25731.9	749766	0.0343199	15046.1	546883	0.0275125	8234.26	456798	0.018026
35456.8	411476	0.0861698	25452	365207	0.069692	9366.24	560803	0.0167015	18632.4	553680	0.0336519	25898.5	645247	0.0401373	18863.3	383696	0.0491621	16520.3	689823	0.0239486
28852.2	411434	0.070126	18722.3	554837	0.0337438	9177.08	485051	0.0189198	14290.7	969034	0.0147474	17620.8	535034	0.032934	29300.7	521011	0.0562382	29273.8	576070	0.0508164
20619.7	450731	0.0457472	17475.2	509602	0.0342919	7326.03	391743	0.0187011	9725.87	620830	0.0156659	37209.2	601915	0.061818	27237	417846	0.0651843	45822.5	402828	0.113752
21518.2	526821	0.0408454	21644.2	572155	0.0378293	9400.35	491234	0.0191362	20034	763552	0.0262379	22800.5	491384	0.0464006	24265.5	814501	0.0297919	25287.4	476022	0.0531223
23727.4	512139	0.04633	11923	419617	0.028414	16031.6	430649	0.0372266	23998	736848	0.0325684	20827.1	540137	0.0385589	27848.4	596734	0.046668	24870.8	744414	0.0334099
23614.7	357086	0.0661317	18721.7	658421	0.0284342	28205.5	526318	0.0535902	28356.5	635860	0.0445955	19688.6	430810	0.0457014	25792.2	641479	0.0402074	30389.8	548102	0.0554455
38180.4	436468	0.0874758	19171.2	568483	0.0337234	28813.8	439945	0.0654941	26203.2	467501	0.0560495	22147.4	597636	0.0370583	29289.1	643932	0.0454848	29613.6	941344	0.0314588
15136.4	499764	0.0302871	21288.3	677276	0.0314322	29668.2	711400	0.041704	24483.2	571999	0.0428029	18908.5	436559	0.0433126	30093.5	639270	0.0470748	29694.4	382608	0.0776105
21478.5	353869	0.0606962	20786.8	476022	0.0436677	22655.2	558333	0.0405765	14965.4	401056	0.037315	20436.5	418229	0.0488644	20734	519950	0.0398769	26914.1	550692	0.0488732
14202	308157	0.0460869	14538.3	504141	0.0288378	22639.9	550041	0.0411604	24070.4	615222	0.0391247	26078.8	488787	0.0533541	31768.7	975916	0.0325527	20869.1	425699	0.0490231
16472.6	479743	0.0343363	19373.9	281005	0.068945	35146	518125	0.0678331	14119.8	660238	0.0213859	13952.3	251567	0.0554616	36555.8	923051	0.0396032
18723	363940	0.0514453	35871.9	544039	0.0659363	25747.2	699785	0.036793	27073.9	747683	0.0362104	26747.4	320447	0.083469	29109	548008	0.0531178
14193.5	360900	0.0393281	35601.3	372341	0.0956148	26637.3	779229	0.0341842	22134.1	794269	0.0278673	23724.8	391273	0.0606349	24782.6	629158	0.0393901
24440.1	329398	0.0741963	20530.6	365431	0.0561819	29974	623163	0.0480998				22253.6	398576	0.0558328
26751.1	359819	0.074346	33035.7	544640	0.060656	13238.4	566497	0.0233689				27551.4	362284	0.0760492
18346.3	349553	0.052485	22009.4	654026	0.0336522	17778.6	498910	0.0356349				15672.2	404575	0.0387374
23271.3	381405	0.0610147	33019.5	549849	0.0600519	13169.9	447119	0.029455				20156	545977	0.0369173
21626.7	439039	0.0492592	28011.7	605294	0.0462778	21183.9	656802	0.0322531				23142.7	556641	0.0415756
18151.2	548329	0.0331028	29009.1	717537	0.0404287	26699.5	708879	0.0376644				16307.6	776513	0.0210011
19883.1	379363	0.0524118	24615.7	570901	0.0431173	19951.9	546181	0.0365298				14291.1	685936	0.0208345
21110.7	284270	0.0742628	29522.8	681838	0.0432988	36812.9	625174	0.0588842				20782.8	994265	0.0209027
22379.3	412101	0.0543054	21399.5	449050	0.047655	30687.3	514210	0.0596785				16824.6	726101	0.0231712
15946.6	559587	0.0284971	24850.6	742248	0.0334802	40144.2	609454	0.0658691				20795.5	818582	0.0254043
33127.2	821649	0.0403179	14747.7	389753	0.0378386	27148.2	581830	0.04666
22099.4	786823	0.0280869	27070.6	439521	0.0615911
34104.2	637400	0.0535052	22144.4	604190	0.0366514
28579.2	414690	0.068917	22450.5	540037	0.0415722
23652.1	438533	0.0539346	34534.9	557542	0.0619413
25118.2	543473	0.0462179	20891.6	479052	0.0436103
22125.9	462658	0.0478234	24095.4	544251	0.0442726
27756.6	584294	0.0475045	34468.2	696203	0.0495088
			22770.2	333732	0.068229
			24341	360014	0.0676113
			25225.8	362930	0.069506

## Sheet: Fig.5G
Tendon length relative to femur length
RNAi control tendon length	RNAi control femur length	RNAi control tendon length / femur length	Ama KD tendon length	Ama KD femur length	Ama KD tendon length / femur length	+/+ tendon length	+/+ femur length	+/+ tendon length / femur length	Nrt2/+ tendon length	Nrt2/+ femur length	Nrt2/+ tendon length / femur length	Nrt2/Nrt1 tendon length	Nrt2/Nrt1 femur length	Nrt2/Nrt1 tendon length / femur length	Sr-Gal4>RNAi control tendon length	Sr-Gal4>RNAi control femur length	Sr-Gal4>RNAi control tendon length / femur length	Sr-Gal4>Ama KD tendon length	Sr-Gal4>Ama KD femur length	Sr-Gal4>Ama KD tendon length / femur length
145.47	300.202	0.484574	142.247	324.742	0.438031	319.134	385.923	0.826937	272.986	312.306	0.874098	185.508	406.38	0.456489	165.607	257.937	0.642044	213.68	326.619	0.654218
242.502	332.559	0.7292	226.333	343.454	0.658991	144.751	293.825	0.492644	318.274	349.812	0.909843	225.026	402.368	0.559254	201.992	344.726	0.585949	141.009	270.917	0.520488
176.38	311.268	0.56665	173.166	274.6	0.630612	149.772	297.882	0.50279	283.446	312.775	0.90623	119.678	285.52	0.419158	123.262	213.141	0.578312	136.87	297.796	0.45961
236.839	322.262	0.734927	76.907	251.762	0.305475	180.272	274.552	0.656604	163.72	186.645	0.877173	315.037	306.129	1.0291	111.895	358.277	0.312314	83.892	110.976	0.755947
231.155	282.08	0.819466	229.721	260.705	0.881153	325.918	366.351	0.889633	209.804	260.114	0.806585	343.125	368.147	0.932033	183.596	242.488	0.757134	124.902	204.341	0.611243
204.715	332.371	0.615923	178.684	342.552	0.521626	265.901	274.523	0.968593	283.088	322.216	0.878566	261.48	321.179	0.814125	144.609	271.156	0.533306	67.766	110.091	0.615545
362.944	338.275	1.07293	250.238	253.853	0.985759	158.228	191.314	0.827059	180.795	193.551	0.934095	215.804	295.793	0.729578	131.634	232.888	0.565224	95.487	166.983	0.571837
220	277.156	0.793777	249.435	233.618	1.0677	141.204	216.875	0.651085	174.714	224.922	0.776776	215.462	309.636	0.695856	107.982	156.215	0.69124	100.409	181.531	0.553123
302.055	385.777	0.782978	177.274	254.226	0.697309	157.303	237.321	0.662828	234.043	280.17	0.835361	141.627	269.308	0.525892	261.828	278.652	0.939624	265.951	290.103	0.916747
196.41	337.11	0.582629	138.738	247.599	0.560333	144.301	209.888	0.687514	142.559	220.837	0.645539	227.727	291.291	0.781785	255.561	252.795	1.01094	335.139	289.898	1.15606
213.192	276.649	0.770623	222.035	234.963	0.944979	161.377	209.421	0.770587	185.441	221.914	0.835644	174.071	303.261	0.573997	238.49	324.272	0.735463	276.336	314.406	0.878915
211.672	302.176	0.700492	146.071	228.273	0.639896	175.721	198.239	0.88641	213.789	241.76	0.884303	203.402	275.677	0.737827	278.785	321.488	0.867171	160.512	318.677	0.503682
282.334	310.042	0.910631	124.244	276.178	0.449869	283.245	303.448	0.933422	388.143	340.249	1.14076	159.846	311.312	0.513459	217.201	303.48	0.715701	200.601	257.133	0.780145
291.952	319.541	0.913661	130.259	264.31	0.492827	276.604	294.377	0.939625	386.645	304.572	1.26947	213.018	383.512	0.55544	246.825	321.856	0.76688	184.978	266.32	0.69457
194.043	322.208	0.602229	173.957	285.018	0.610337	240.578	277.203	0.867877	400.814	384.405	1.04269	233.759	409.578	0.570731	316.618	318.777	0.993227	198.921	222.057	0.895811
210.182	270.853	0.776	218.281	298.827	0.730459	193.262	202.356	0.955059	229.737	284.156	0.808489	186.005	268.805	0.69197	201.832	246.509	0.818761	161.074	198.786	0.810288
282.896	285.898	0.9895	144.455	231.053	0.625203	193.443	219.078	0.882987	312.346	303.837	1.02801	364.422	269.043	1.35451	245.101	300.013	0.816968	199.412	271.069	0.73565
192.436	313.263	0.614295	129.145	250.699	0.51514	319.833	321.711	0.994162	210.498	319.566	0.6587	117.078	163.579	0.715728	287.585	331.956	0.866335
237.549	275.19	0.863218	243.248	250.699	0.970279	263.751	275.666	0.956777	274.84	292.553	0.939454	304.099	271.769	1.11896	301.159	286.611	1.05076
158.455	246.19	0.643629	216.582	264.738	0.818099	174.823	260.645	0.670732	167.244	326.131	0.512812	245.834	227.73	1.0795	224.759	335.238	0.670446
283.473	331.507	0.855104	138.591	249.485	0.555508	247.217	241.143	1.02519				162.443	242.999	0.668492
213.701	238.127	0.897424	202.895	249.413	0.81349	159.163	278.857	0.570769				227.822	189.966	1.19928
207.914	234.899	0.885121	212.062	364.519	0.581758	207.727	256.135	0.811006				168.87	267.873	0.630411
211.166	246.097	0.85806	273.664	312.103	0.876839	210.38	281.844	0.746441				245.555	282.164	0.870256
214.468	257.524	0.832808	227.194	333.012	0.68224	230.291	261.563	0.880442				365.189	337.533	1.08194
182.029	328.973	0.553325	241.07	364.711	0.660989	230.105	244.81	0.939933				181.89	275.386	0.660491
240.538	259.84	0.925716	256.09	370.935	0.690391	238.882	238.663	1.00092				107.759	233.646	0.461206
224.207	255.534	0.877406	254.475	314.121	0.810118	277.91	278.458	0.998032				177.381	298.12	0.594999
283.017	319.516	0.885768	257.54	360.942	0.713522	255.289	315.54	0.809054				124.167	277.133	0.448041
166.2	224.346	0.74082	236.003	388.626	0.607275	287.241	259.517	1.10683				149.904	272.987	0.549125
270.077	362.556	0.744925	133.325	299.484	0.445182	203.42	190.282	1.06904
174.458	312.15	0.558892	194.941	249.756	0.780526
248.111	274.577	0.903612	188.172	313.714	0.59982
187.847	281.157	0.668121	151.695	263.096	0.576577
263.184	252.818	1.041	213.653	290.919	0.734407
246.294	257.837	0.955231	137.724	249.665	0.551635
188.352	233.354	0.807151	184.628	319.072	0.578641
298.982	311.723	0.959127	247.617	345.425	0.716847
			155.456	212.118	0.732875
			210.959	267.554	0.788473
			260.747	257.037	1.01443
